# Supplementary material for: Evolutionary origin of type IV classical cadherins in arthropods
Source: BMC Evol Biol. 2017 Jun 17;17:142. doi: 10.1186/s12862-017-0991-2 (PMC5473995; doi:10.1186/s12862-017-0991-2)
Supplement: Supplementary file 8 — Results of blast searches of type IVb cadherin EC domain sequences against the D. melanogaster, T. castaneum and D. pulex RefSeq protein sequences. (XLSX 11 kb) [file 12862_2017_991_MOESM8_ESM.xlsx]

## Sheet: Sheet1
Table S4. Results of blast searches of type IVb cadherin EC domain sequences against the D. melanogaster and T. castaneum RefSeq protein sequences
Query sequence	Refseq	Top hit	Ortholog in D_melanogaster	E value	Hit site	2nd hit	Ortholog in D_melanogaster	E value	Hit site
Ha1-cadherin EC1-2	D_melanogaster	NP_001027279.1 Cadherin-N, isoform J	DN-cadherin/Cadherin-N	1e-14	761-968 (EC6-7)	NP_001286291.1 starry night, isoform G	starry night/Flamingo	5e-14	902-1113
Ph1-cadherin EC1-2	D_melanogaster	NP_724071.1 Cadherin-N, isoform D	DN-cadherin/Cadherin-N	2e-15	766-968 (EC6-7)	NP_001246257.1 starry night, isoform D	starry night/Flamingo	1e-12	900-1113
Le1-cadherin EC1-2	D_melanogaster	NP_724071.1 Cadherin-N, isoform D	DN-cadherin/Cadherin-N	6e-15	766-968 (EC6-7)	NP_001246257.1 starry night, isoform D	starry night/Flamingo	2e-11	692-897
Ha1-cadherin EC1-2	T_castaneum	XP_008194016.1 PREDICTED: neural-cadherin isoform X3	DN-cadherin/Cadherin-N	3e-13	685-892 (EC6-7)	XP_015838967.1 PREDICTED: protocadherin-like wing polarity protein stan isoform X3	starry night/Flamingo	4e-13	845-1052
Ph1-cadherin EC1-2	T_castaneum	XP_015835691.1 PREDICTED: neural-cadherin isoform X9	DN-cadherin/Cadherin-N	2e-16	686-888 (EC6-7)	XP_971084.2 PREDICTED: cadherin-related tumor suppressor	fat	1e-14	3320-3523
Le1-cadherin EC1-2	T_castaneum	XP_015835691.1 PREDICTED: neural-cadherin isoform X9	DN-cadherin/Cadherin-N	3e-16	686-888 (EC6-7)	XP_971084.2 PREDICTED: cadherin-related tumor suppressor	fat	5e-13	1742-1938
Ha1-cadherin EC3-4	D_melanogaster	NP_724071.1 Cadherin-N, isoform D	DN-cadherin/Cadherin-N	1e-33	970-1174 (EC8-9)	NP_001246258.1 starry night, isoform E	starry night/Flamingo	4e-30	916-1103
Ph1-cadherin EC3-4	D_melanogaster	NP_724068.1 Cadherin-N, isoform H	DN-cadherin/Cadherin-N	3e-32	988-1174 (EC8-9)	NP_001246258.1 starry night, isoform E	starry night/Flamingo	4e-32	916-1103
Le1-cadherin EC3-4	D_melanogaster	NP_724070.1 Cadherin-N, isoform F	DN-cadherin/Cadherin-N	2e-33	970-1181 (EC8-9)	NP_476722.1 shotgun	DE-cadherin/shotgun	3e-23	89-300 (EC1-2)
Ha1-cadherin EC3-4	T_castaneum	XP_008194018.1 PREDICTED: neural-cadherin isoform X4	DN-cadherin/Cadherin-N	1e-35	894-1098 (EC8-9)	XP_015838967.1 PREDICTED: protocadherin-like wing polarity protein stan isoform X3	starry night/Flamingo	2e-32	859-1042
Ph1-cadherin EC3-4	T_castaneum	XP_015838966.1 PREDICTED: protocadherin-like wing polarity protein stan isoform X2	starry night/Flamingo	8e-33	851-1042	XP_008194019.1 PREDICTED: neural-cadherin isoform X2	DN-cadherin/Cadherin-N	1e-32	912-1105 (EC8-9)
Le1-cadherin EC3-4	T_castaneum	XP_008194019.1 PREDICTED: neural-cadherin isoform X2	DN-cadherin/Cadherin-N	2e-31	901-1105 (EC8-9)	XP_001814885.2 PREDICTED: DE-cadherin	DE-cadherin/shotgun	3e-25	68-284 (EC1-2)
*The amino acid sequences of type IVb cadherin EC regions indicated (Querry sequence) were blasted (blastp algorithm) against the entire RefSeq protein sequence collection of each species (D. melanogaster, GCF_000001215.4_Release_6_plus_ISO1_MT_protein; T. castaneum, GCF_000002335.3_Tcas5.2_protein). Top and second hit protein sequences are shown. Note that in case where the same sequence from mu…
