# Supplementary material for: Evolutionary origin of type IV classical cadherins in arthropods
Source: BMC Evol Biol. 2017 Jun 17;17:142. doi: 10.1186/s12862-017-0991-2 (PMC5473995; doi:10.1186/s12862-017-0991-2)
Supplement: Supplementary file 11 — Sources of genomic, mRNA and protein sequences of classical cadherins used in the present study. (XLSX 14 kb) [file 12862_2017_991_MOESM11_ESM.xlsx]

## Sheet: Sheet1
Table S5. Sources of genomic, mRNA and protein sequences of classical cadherins used in the present study.
Phylum	Subphylum or Superclass	Class/Subclass/Order	Species	Product	Abbreviation	mRNA or protein sequence source	Genome sequence source	Note
Arthropoda	Hexapoda	Insecta/Diptera	Drosophila melanogaster	DE-cadherin	DE	D28749	GCA_000001215.4
Arthropoda	Hexapoda	Insecta/Diptera	Drosophila melanogaster	DN-cadherin	DN	NM_165227	GCA_000001215.4
Arthropoda	Hexapoda	Insecta/Hymenoptera	Apis mellifera	Am1-cadherin	Am1	XM_006563550	GCA_000002195.1
Arthropoda	Hexapoda	Insecta/Hymenoptera	Apis mellifera	Am2-cadherin	Am2	XM_006563126	GCA_000002195.2
Arthropoda	Hexapoda	Insecta/Coleoptera	Tribolium castaneum	Tc1-cadherin	Tc1	XM_001814833	GCA_000002335.2
Arthropoda	Hexapoda	Insecta/Hemiptera	Acyrthosiphon pisum	Ap1-cadherin	Ap1	XM_008181969	GCA_000142985.2
Arthropoda	Hexapoda	Insecta/Orthoptera	Gryllus bimaculatus	Gb1-cadherin	Gb1	AB190295	Not available
Arthropoda	Hexapoda	Collembola	Folsomia candida	Fc1-cadherin	Fc1	AB190297	Not available
Arthropoda	Crustacea	Branchiopoda	Daphnia pulex	Dp1-cadherin	Dp1	EFX89066	GCA_000239455.1
Arthropoda	Crustacea	Branchiopoda	Daphnia pulex	Dp2-cadherin	Dp2	EFX70325	GCA_000239455.1	The N-terminal part is possibly missing.
Arthropoda	Crustacea	Branchiopoda	Artemia franciscana	Af1-cadherin	Af1	AB190299	Not available
Arthropoda	Crustacea	Branchiopoda	Artemia franciscana	Af2-cadherin	Af2	AB190300	Not available
Arthropoda	Crustacea	Copepoda	Eurytemora affinis	Ea1-cadherin	Ea1	Additional file 12 (reconstructed from SRR1842296 and SRR1842297)	GCA_000591075.1
Arthropoda	Crustacea	Copepoda	Eurytemora affinis	Ea2-cadherin	Ea2	Additional file 12 (reconstructed from SRR1842296 and SRR1842297)	GCA_000591075.1
Arthropoda	Crustacea	Malacostraca/Decapoda	Caridina multidentata	Cm-cadherin	Cm	AB190301	PRJDB4543
Arthropoda	Crustacea	Malacostraca/Isopoda	Ligia exotica	Le1-cadherin	Le1	LC110190	PRJDB4544
Arthropoda	Crustacea	Malacostraca/Isopoda	Ligia exotica	Le2-cadherin	Le2	AB190302	PRJDB4544
Arthropoda	Crustacea	Malacostraca/Amphipoda	Hyalella azteca	Ha1-cadherin	Ha1	XM_018157906	GCA_000764305.2	Slightly modified: nt3799-3816 (ACTTCATTCGTGCCTTTG) was removed.
Arthropoda	Crustacea	Malacostraca/Amphipoda	Hyalella azteca	Ha2-cadherin	Ha2	XM_018161032	GCA_000764305.2
Arthropoda	Crustacea	Malacostraca/Amphipoda	Parhyale hawaiensis	Ph1-cadherin	Ph1	tra_m.024063	GCA_001587735.1
Arthropoda	Crustacea	Malacostraca/Amphipoda	Parhyale hawaiensis	Ph2-cadherin	Ph2	tra_m.010273	GCA_001587735.1
Arthropoda	Myriapoda	Chilipoda	Strigamia maritima	Sm1-cadherin	Sm1	Additional file 12 (reconstructed from SRR1267274, SRR1267275, and SRR1267276)	GCA_000239455.1	A nearly identical transcript model was predicted: SMAR001807
Arthropoda	Myriapoda	Chilipoda	Strigamia maritima	Sm2-cadherin	Sm2	Additional file 12 (reconstructed from SRR1267274, SRR1267275, and SRR1267276)	GCA_000239455.1	Multiple transcript models were predicted: SMAR007070 SMAR009901 SMAR009900
Arthropoda	Chelicerata	Arachnida/Araneae	Parasteatoda tepidariorum	Pt1-cadherin	Pt1	AB190303	GCA_000365465.1,PRJDB4545
Arthropoda	Chelicerata	Arachnida/Araneae	Parasteatoda tepidariorum	Pt2-cadherin	Pt2	LC110189	GCA_000365465.1,PRJDB4545
Arthropoda	Chelicerata	Arachnida/Araneae	Stegodyphus mimosarum	Close to Pt1-cadherin			GCA_000611955.2	There are sequences closely similar to those of Pt1-cadherin in multiple scaffolds (#7, #4105, #15197, #13303).
Arthropoda	Chelicerata	Arachnida/Araneae	Stegodyphus mimosarum	Close to Pt2-cadherin			GCA_000611955.2	There are sequences closely similar to those of Pt2-cadherin in multiple scaffolds (#10064, #11847, #1110).
Arthropoda	Chelicerata	Arachnida/Scorpiones	Mesobuthus martensii	Mma1-cadherin	Mma1	Additional file 12 (reconstructed from SRR2829245)	GCA_000484575.1
Arthropoda	Chelicerata	Arachnida/Scorpiones	Mesobuthus martensii	Mma2-cadherin	Mma2	Additional file 12 (reconstructed from SRR2829245)	GCA_000484575.1
Arthropoda	Chelicerata	Arachnida/Acari	Tetranychus urticae			XM_015929498	GCA_000239435.1
Arthropoda	Chelicerata	Arachnida/Acari	Metaseiulus occidentalis	Mo-cadherin	Mo	XM_003743492	GCA_000255335.1
Annelida		Polychaeta	Capitella teleta	Ct-cadherin	Ct	ELU14777	GCA_000328365.1	The transcript model may be incomplete.
Mollusca		Gastropoda	Lottia gigantea	Lg-cadherin	Lg	XM_009064519	GCA_000327385.1	The transcript model may be incomplete.
Echinodermata	Echinozoa	Echinoidea	Lytechinus variegatus	LvG-cadherin	LvG	U34823	GCA_000239495.2
Chordata	Cephalochordata		Branchiostoma floridae	Bf-cadherin	Bf	XM_002594290	GCA_000003815.1	The transcript model is incomplete. See Hulpiau and van Roy (2010).
Chordata	Vertebrata	Actinopterygii	Pundamilia nyererei	Pn-cadherin	Pn	XM_005750821	GCA_000239375.1
Chordata	Vertebrata	Mammalia	Mus musculus	Mm5-cadherin	Mm5	NM_009868	GCA_000001635.6
Placozoa			Trichoplax adhaerens	Ta-cadherin	Ta	Hulpiau and van Roy (2010)	GCA_000150275.1
