# Supplementary material for: Evolutionary origin of type IV classical cadherins in arthropods
Source: BMC Evol Biol. 2017 Jun 17;17:142. doi: 10.1186/s12862-017-0991-2 (PMC5473995; doi:10.1186/s12862-017-0991-2)
Supplement: Supplementary file 12 — Multi-fasta format file of the nucleotide sequences of reconstructed transcripts for Mma1-, Mma2-, Sm1-, Sm2-, Ea1-, and Ha1-cadherins and the potential third C. multidentata classical cadherin, and their predicted protein sequences. (TXT 79 kb) [file 12862_2017_991_MOESM12_ESM.txt]

>A_reconstructed_transcript_of_hypothetical_Mma1-cadherin_in_Mesobuthus_martensii
TTCTCCATCGACCGTCGTCGCACTTTACTTACTATTGCGCCGAAACGTTGTTAAGGTGGGTTTCGACGAACAAAAAGTAACAGAAACGATATCATTACGAATAATATCGTTAGCATCCTGTCACCGGAACCGGAACCATTGGTGACGTCATATGGGGTGGCTTGGCTGTCGGTTGAGGTTCAAAGGCCAGTTTCGAGCTGCCGTGGCTGACGTTCGGAGATGCTTGTGTGATTAGAGCTGGTCTCTGAATCAAAATTTTTATGAAGTGTGTAACATAAGCATTGGGATACTGAAATGTCGACAGCCATGTATCATTGTAATATGTTTTGGTTTGGACTAAGTGTTGTGATATCCTTGTTTGGAAACTTATATGGACAGAATTCTGAACATTTAGTAGTTGCTCATGATATATATCCTGGATATACCATAAAAAAATTGATTAGTAAAGGTCAATCATTTAGTCTTATCAATAATGAGTTCTCGCCATTTTTTACCATATTCAGTGATGGTGTTCTGGTTCCAACATCCAGTATAGCTCACTTAATAGATTCTCCATTTACTTTGATTGTTAGAGAAGATTATCCTAACAAAACTGTAGAACAAAATTTAATAATACATGTAATGGACAAAGATAAAATGTTGAAATTTATAAAGGATTCATATTTAGGAAGTGTAGTTGAGAATGAACCAGAAGGTTCAGAAGTTGAGGATTTGGATTTACTTTTTGCAACATCTGATCCAAAGGATCAAGTAAAATATCAGTTTATAGATGGAAATGAAGACAATTCTTTTTCTATCAGGCAGCAATCATCCAATGACACAAGTCTTATAATATATACAAATAATCCATTAGATTGTGAAATCAGAGAGGAATACAATCTAACTTTAGAAGCATCAAATAATAAAGGTGATAGTGCAAAGACTTTTATTAGGATAAAAGTAAAGGATGTGAATGATAATCCTCCTCATCTATCACAGAGTAGTTATAAATTTCAAATATCAGATTCTACAGAGCTTTATACAGTTATTGGAAAGATAGTTGCATTGGATGCTGATGGTGATCAACCCATATATCATCTTCTCAAAAAACATCCTGTGTTTGCTATTGTACCAAAAACAGGACAGATATTATTAGTGGACAAACCACAGTTGAAAACTTATAAACTTCTAGTGGAAGCTCACGATAACCGTAAACCACGTTTAACAAGCAATCCTGTTCCAATTATAATTGAAGTGTACAGTCATAAAAAAACCAGTGAAAATACAACAGATCATCAAGCAATATTAGTGCGTAGTAAAAGATCAGGTAGACCTCCTAAGAGTTATGAATATAAAGAAACAGATGGAAGTAATAAGGATAAGATAATGTTTCACTTAGAGAAAAGAAATTCTGAAGAGACATTTAAGTTAGAAGGCACAAATCGTTGGATAGAGGTTGAGGAAAATGGAAGTGTTAAAGTAAAAGAACCCTGGGACTACGAACAATTAGAAAAGGAAAAAACAATAGATTTCTGGGTTACAATTGGCATACCTGGATTTCAAGAATTTGAAAGACAGCGTGTTATTATACATGTGAAAGACGTCAATGATGAGAATCCTTATTTTATCAACAGACCCTTACCTATGCAAGCTGTAGTACAATTAAATGCACCTCCAGGTACTCCTGTTTTCAAATTACAAGCCAGAGATCCCGATCAAGATCATGATATACATTATTATTTGGTTCGAGATCGAACTGGTGGCAGATTTGAAGTTGATGAAAGATCTGGAGAAGTAAGGACATTAGGGACTGATTCCTTCATGTTGGATAAAGAATATGTATTATATGTAAAAGCTGAAGATCAGAATGGACAAATGGAAACTGGTAGTAGTACGCAACAATACCAATCAACTGGAGAGAAGAGGTTATCTATAATGGGAGGAAAAAGACCACCTCAGTTTTATATGTCAAAATATGAAGTTACAATTCCAGAAAATCAGAAAAAGGATTCAGATATTATTGAAGTGAAAGCCAAATCATTTGCTGATAGAGAAATTAGATATACATTAAGAGCTCAAGGTAAAGGTGCTGGAACATTCAATATTGGACCTACAACAGGTGAAGTCAAATTAGCAAAGGATTTGGATTATGAGGATTTGCGACAACCAAAATCATATTCTCTTATTGTTACTGCAACTGAAGATTCTGGTGGATTTTCCACTTCTGTTGAGCTGACAATAAAAGTTACTGATGTAAATGATAATCCACCAAGATTTGAATTACCAGATTATCAAGCTCATAATGTTCCTGAAGATGTAGATATTGGTACATCAATTTTACAAGTTTCTGCTGCTGATATGGATCAAGAAAAAAATTCAAAAATTGAATATTCTATAGATAAAGATGAGTTTACAATTGACAATAAAGGCATTATTCGATCTAATAAGAGACTCGATGCAGATATCATGAATACGTATGTTTTAACAGTCAGAGCAACAGATCAAGGAGATCCTCCTTTAACTGGAACAGCAACAGTACGAGTTTACACTGAAAATAAAAATGATGAACCACCAAAATTTAGTCAAGATGTGTATACACCTAATGTAGATGAAAATGCTGGTCCAAATACATTGGTTACAACAGTGGTAGCAAGTGATATAGATGGTGATAGTATTATATTTGGTTTTGTTGGAGGAGGAACGATTTCTGGAATGTTTCAAATAGAAGAAAGAACTGGTGTGATAAGACTCATTAATGGACAAATTCAATTAGACAGAGATAAATATGAGTTAAATGTCACAGCTAGAGATGATGGATCTTGTTGTAAAAATGGGGCTTTGACCACACATACAAGTACTGCTCTTGTTGTTGTATTTATCACTGATGTCAATGACAACAAACCAGATTTTGATCAATGTGCTACATATGCACCAAAAGTTGAAGAAGGTGCACCTAGTGGAACATTTGTCATAAAAGTAAAAGCAATGGATCAAGATAAAGGTCATAATGGACAGGTTCGCTATTCCATTGTTCAACAGCCAAACCAGAGAGGAACAAAATTTATAGTTGATGAAATAACAGGAGAGATACGAACAAATAAAGTTTTTGATAGAGAAGGTGATGATGGGCGATTTGTTAGTGTTACTGTGAAAGCAACTGACCGTGGTAATCCACCATTGGAAGGAGTATGTTCTTTTAAAGTAGAAATAACTGATATTAATGATAATCCACCATTGTTTGACCGTCAAGAATATAGAGAGAATGTAAGACAGGATACTCAAAAAGCTACAAATATTCTTCGTGTATCAGCTTCAGATGAAGATGCAGATAACAATGGTGCCATAATTTATAATCTTACAGCACCATATGAAACATCTGATATTGAATATTTTGAAATTAACCCAGATTCTGGATGGATAAGTTTAAAGAAAACATTAGATAGGGGTCTCTATCATTTACGAGCAGTTGCTTTGGACAAAGGTATCCCTCAACATAGAGCAACTGTAGATGTAATCATGCAAGTTGTAGATAGAGCAAATAATCCTCCAGTTTGGGATCAACCGGTATATGGACCAATACCAATTAAAGAGAATTTAGAAGTTGGAAGTAAAGTTACTTCAATTAGAGCAAGATCTGGTATACCTGATAGTCCAACTGTATTTTACTCATTGATGAAAGGAGGAACTGAACAAACTAATAAAAGGGATACTTTTTACTTGAAAGAGCGATCAGAAAATGGTAATACTTGGGCTGATATTTTTGTAAATTATCCATTGGATTATGAAAGAATACAGCAATACAATTTAACTGTTCGAGTAGAGAATAATGGAGCAAGACAGTTAGCATCAGAAGCAACTGTGTATATTGTATTAGAAGATGTAAACGATGAAATACCTCTTTTCATTGAACAAGAACAAGAAACAGTTTTGGAAGGTATGCCTCCAGGAACTAAAGTTACCCAGATTCAGGCAGTAGATAAAGATGGTACTTATCCAAATAATAAGGTATATTATGGAATTGAACCAAAAGATGGAGGTAATAAATACTTCAGAATTGATAAAGAGACAGGTGAAATATTTACAAGAATGGAGTTTGATAGAGAAGAGAAACAAGCTTATGTAATATTAGTTAAAGCAGAAGATGGAAATCCTTCTGACCGTCCAAATATGAAACCAGGGGAACCAAATTCTGTTACAAAATACATTCGTATTGGAATTGGAGATAAAAACGATAATCCTCCATATTTTGATCAAGGTCTTTATGAAGCTGAAGTAAATGAAGATGAAGACATTCAGCATACTGTGATCACAGTTACAGCTAAGGATAAAGATGAATCATCAAGGATACGATATGAGATTACTCAAGGAAATATTGGTGGAGCTTTTGCAGTGAGAAATGAAACAGGTGCTATTTACGTGGCTGGTCCACTTGATTATGAAACTCGCAAAATGTATAACCTTACACTTGTGGCCTCAGATACTTTATATGAAAACAACACTAGGGTAATTATAAAAGTTAAGGATATCAACGACTTGCCGCCTAAATTTGATAAATCTACCTATGACACACAAATTTATGAAGAACGTTCTGAAGGATTACCAGAAAAGATTTTGAAGGTAACTGCAACTGATGGTGATAGAGATAGGCATTCTGATATTGTTTATTTTTTAACTGGTCAAGGTGTTGACCAAGAAGTAGCTAATAGTAAATTTGCTATTAATAGTACTACTGGTGAAATTTATGTATTGAAACCATTAGATAGAGATCTACCTCATGGGAGGTCTCAGTGGAGGTTTACAGTGTTTGCAGATGATGAAGGTGGAAATGGTCTTGTTGGTTATGCTGATGTTTTAGTTAATTTAAAAGATATAAATGACAATGCACCTTTTTTCCCTTATGCTATTTACACAGGAAATGTCACTGAAAATGGAACAATGGGTATGACTGTAATGACAATGACTGCAACTGATTATGATGATCCTAATGAAGGTTCTAATGCCAGATTGAGATATTCTATAGAACAAAATCAAGTAAATGAAAATGGTGAACTAATTTTCACTATAGATGAAGAAACTGGAGTTATAGCAACTGCAGTTTGCTGTTTGGACAGAGAAACAAATCCAGAATATACAATAAAAGTTGTAGCTATGGATGGTGGTGGTTTGAAAGGAACTGGTACAGCTACAATTAAAATTAAAGATATTAATGATATGCCACCTGAATTTACTAAAAAGGAATGGTCAGTTGAAGTAGATGAAACTGAAAGTGATGATATACCAGAAACACCTATTCTTGTTGTTTCTGTAAATGATGGTGATCTATTAGAAACAAATAGATTCAGTTATAAAGTTATTGATGGTGCATTTGGAGCTGATAAATTTACAATGGTTACTAATTCAGATGGTACTGGATCGTTAAAAATTGCTAAGCCTTTGGATTTTGAAGATCCACAGCAAAGATACGGATTCAACATTACAATACAGGTTAGTGATCACGGAGGTGAAACATCAGATTCATATCATGTAGACTATGCTAAAGTCCGTGTCCGATTGCAAGATATTAATGATAATAAGCCTGAATTTCAAAAAGCAAACATTGAAGCCACTATTGAAGAAAATGCCCCAACAGGAACTACTTTAGCTACATTTCGAGCTACTGATGCAGATCAAGGAGGAAAGTCCCAAGTGAGTTATTCCATTGATCGATCATCTGATAAAAAACGACAGTTTACAATAGATAGAAGTGGTGTTGTTAAGATTCAGAGAATGTTAGATAGAGAAGAAACTCCTAGACATCAAGTAAAAATACTTGCAACTGATGATGGTACTCCACCACGTACTGCAACAGCAACACTAACAGTTGTTGTTAGTGATATAAATGATAATGCACCTAGATTTGTAAAAGATTATCGACCAGTTATAATGGAAAATTCTCCTCCTCAAAGAGTTGAGCAGATATTAGCCACTGATGATGATGATCGCTCAAAGGGAAATGGACCACCATTTACATTCCGCTTAGATCCCAATGCACCTGATATTATCAGACAATTTTTTGATGTTCAGCATGATCCTACTGGTGCCAATGGTGATGGAATGGCAGTTGTCAATTCTAGAGTTCGATTTGATAGAGAACAACAGAAAGAATATTTAGTACCATTAATTATGAAAGATAGTGGAAATCCATCAATGACAAGTACTGGAACTTTAACAGTAGTCATTGGTGATATTAATGACAATCGAATGCATGCTGGCAGCAAGAGCATTTTTGTTTATAATTTTAAAGGAGAATCCCCTCCAACACCAATAGGAAGAGTTCATGTGGAAGATTTAGATGATTGGGATTTACCTGACAAAACTTTTTTTTGGGAAAACAATTCACCTCATGAAAACTTTGATTTAGATGAACAAACAGGCCTTATTACAATGAAGCAAGTGACTAGTGGAAGAACTTATGTGCTTAGATTTGTGGTATTTGATAGATTATTTTCACAAGAAGTGCAAGCTAATGTTTCTGTTACTGTGAAAGAAATTTCAGAAGAAGCTATATATAATTCAGGATCAATAAGGATTTCTGGTATTACAGCTGAAGATTTTATTAGAGTTTGGAATTGGAAAGAAAATCGGCAAGCTGTTAGTAAATATGAGAAGTTTCGAAATTGTATTGCACGTCTTACAAATGCACATAAAGAAAATGTTGATGTATTCAGTGTAATTCTTAAACAAGAAAGACCTCCTATAACTGATGTAAGATTCTCAGCACATGGATCACCATATTACAAAGCAGAAATGCTCAATGGAATTGTTGCCTTAAATAGAGAATTGATAGAACAAGAAGTTGGTATTAATATAACAATGGTTGGAATTGATGAGTGCCTTATTGAAAATCTTAATTGTGAAAGTAGTTGTACAAATGTTCTTATGGTTGACAGGCAACCTATTATGGTTAATGCCAATCGTACATCATTTGTTGGAGTGAATACTTGGGTACAACCAAAGTGTACTTGTGGTGCACGAGATTTTGCAGAAAAAGAGAGTTGTCGCAAAAGACCACCACCATGCTTTAATGATGGAATGTGTTCAGAAACAACCATTGGAATAAAATGCAAATGTCATCATGGATATGAAGGACCACAGTGTCAACAAACTACTCGAAGCTTCAATGGAAAAGGTTGGGCTTGGTTTCCAGCATTGCAGCAATGTGAACAATCTCACTTCTCCTTGGAGTTTATGACTCGTAAACCAAATGGATTATTATTCTATAATGGTCCTATTTCTGATCCAGAATTTGGAGAAGTTGTTGTTCAAGATTTCATTTCATTAGAGCTCCAAAATGGCCAACCTAGGCTGCTGATAGATTTTGGTTCAGGAACTTCTGAAATTAAAGTAAAAGAAGATCTCAATGATGGCGAGTGGCATCGAATAGATATATTTTGGGATAGAGAAACAGCAAGACTGGTGGTAGATAACTGTAAAAACAGTGATCCTAAAGATGATATAGATCCTCCCAAAAATGATCGTTCCAGTTGTGAAGGCCGTGGAACAATTGTAGCATTTAATGAATTTTTAAATGTCAACACACCATTACAATTAGGGGGTGTACATCATCAGATACTTAAATATGAATGGAAATTTCATCATACAAGAGAAGGTTTTGAGGGATGTATCAAAAAAGTAACTCATAACAGTGAAATGTATGATTTAGGAACTCCTGGGAGTTCAAATGGTAGTAAAGTTGGCTGTCCACCAGCTGAAGATTCTTGTTCTTCTAATAGTGTAACTCGTATTTGTGATCATGGTATTTGCGAAGGTAGTTACAATTCTGCAAAATGCATATGTGAACCAGGATGGCATGGTGCTCGTTGTGATAAAGCTACACAATCAAAAATGTTTGAAAAGAGTAGCTATATCAAATATGCATTATCCTTTGAACCGCATCCATATGTAACAGATATACAATTGCAGTTTCGAACAAGACAAAAACATGGAGAACTTTTCAGAGCAACCAGCAAACATGGACGAGAATACTGTATATTAGAGATCAGAGATAAGAAATTAAGATTTCGTTTCAACTTAAATCATTTTCGAACATCTGATGAAAAAGAACTTTCACTACCATCAGCTCAAATCAGTGATGGTCAATGGCACACTGTACACGTTTTGCGATATGGAAGTACAGCAAGTATTTCATTAGATGGTGGTGGTGGGCGGCGTTATAATGAAATACTTGATTATGAAAATCAACATCAGCTGATGGAAATAGAAAAGCAAAATGTAATTGCTGGTGGTGATGTACAGTATTTAGGTCCAAGAGTAACAGTAGTTGAAAATGATTATACTGAAGGTTGTATGAATGATATTCGTCTTGATCAAAAATATTTACCAATGGAAAATGGATCAGAAAATGCTGCTGTTGTTGAATGGCGAAATTTGGTTGACGGTTGTCCTTCAAATGATCCCTGTCATGGAGTAATATGCCAGCCACCATTTATTTGTGTAGATTTGTGGAGATTACACGAATGTCGTTGCCCAAGCGGTTTTCAGGTATCTGGAGATGGACTGAAATGTACAGATTTGAATGAATGCCTTACTCAGCCTTGTGGCAGAGGTGGCATATGTGAAAACTTACCAGATGGAAAGGGTTATAAATGCATATGTCCTGGAGATTACATATGTCATCAGTGCAGTTGTTGGGATAATATCCGAAGCAAATTGAGAAAACCCACAGTTACTCTTGGTTATGGTGCATTGGCCATCATTCTTGCATGTCTAACAACTTGTTTCATTTTGGTGCTAGTAATTGTTGCATATACAAGAAGTAGACGTCCAGAACATAAATATGGACATGGAGATGTCGACGATGATGTTAGAGAAAACATCATTAGTTATGACGACGAAGGTGGAGGAGAAGATGATATGAATGCATATGACATAACTCCATTACGCATTCCTATTGATGCTAGTGGCATACCTATTGGTGTTAAATCTGGCCCTGAAAAACCTCCTGCAAAAGAACCGAGGCAGTGGCAGGCACCACCTGGGAATCATCCAGATGTAGGAGATTTTATCCAGGACCATTTGGAAAAAGCTGACCATGATCCTAATGCTCCTCCATTTGATGATCTACGTAACTATGCATATGAAGGAGGTGGGAGCACAGCTGGTTCTCTGAGTTCCCTTGCCTCTGGTACTGATGATAATGATCAGGACTTTGATTACTTAAATGGATGGGGACCACGATTCCAAAAACTAGCAGATATGTATGGACAAGGTGAAAGTGAAGAAGATTAAAGAAATTGTGTATTTCAAATCAAGTCATTTTTGCATTTTGCCAAGGAATTTTCTTGGTTGGACATCCAGTGGTGTTTGATGTTGCAGCACTTAAAAGCTGTGATGATCTCAATAATTGAGTAATTTAGAAATATATTTCCACATCCATTATTGGTGTGAAGTTTGACTATGAAGATATATTGTATGAAGTCCCTTTTTTATTTCTTATTTTTTTACTGATTTATAAATTTTTTGCTATTTTTTTTTTTATGTTCAATCCAATTATAATTTATTTTGTTGTGTGATCCAGAAAGGCCATTTTACCTCACTTTTTAATTAGTATTGCAGAAGAGATACAATATTTCAAAAATCAGCTTTTTTAGATTTATCGGGTTGTAATTATTTAGATATTTTAATAATTTTGAAAAACTGAATTAGCAGAAAGAGTGAGTTTTTCATATTAAGTGCTTGCTGAATATCTTTGGATTCATTATATTATCTTCAGTAAGCTATGTTATGGCATTGTTCTGAAATGACACATGCCATTATGTGCTCAATGATCTAGTGGGAAAAATTTGCCAAACTTTTATGTAACATACATACGTTGTGGAAAGAAAATGAATTTGTTAAACTTACAATCAATGAGTTATATTTGTTGCTATATTAAATTTATTAGCCAAAGCAGTATCATATAATTCAGGGAAATATCACATTTGAAGTCAGAATGAGTCGGAAATATTATACTTATTCCAAAACATTCCAGGCACTTTCCATATCAGACAGTATGGGATAAATGTATTATAATCATACCATTTGGTGCTTTTCCACCAGTCCTTCTGTGTTGTGCCAAGAGAGAATACAAATGCCTCGGCAGGCACAATCAATATGTAATTGGGCAGCTTAAATTCAAAATTACCCTCAATGAAAAGGGATTCTGTTATATATACAAAATTTCAGTTAGCAGCTTGTGTTTTTTCCCCTTTCCCATCCTTTTAAATATTTCATATTTAAATTGAAGAAACTTAGAAGTGATAGTCAAGTTTTAACTTTTGCTATAAAACTGCAAAAGCTGAAAGCTCACAGACTGCCATCACTGACATAATTACAGGTGCTTTTTAATTGTCAGTGCATTATTAAGTTAAACAGTCTTGCAGGAATAGAAAAATCTTGGCACTACCAAATTCACGGGCATGCATTTTATAACTGTTCCTTAAAAACTGAAGTCATTCAGAGTTTATTGTATTGTTGGTATCCTCTGAATCATGCCCCATTTGTTACTGTATGTACTATCTAGTGTGACTTTGTACCTTTCCACTTGTTCTCTCAATTATAACAATTTAGTAATGTAATCCCTTCCTACAATTTTGTAATAATTTTTTGAGGGTTTGGGTACGTCAGAATGTTCTTTGGAAATAAACATTAAAATCACTTATCAAATGCAGTATCAGTTTTTGAAATAGTACATTTGCATAAAAAAAAAACAGGTAGAATGGAGTTCCTAAAAACTACTATCAGATGTGAAGTGCCTAGTGTAGCCATCTCTTGTAGAACAGGCTGCCGTAATGCCCAAACCCACATTCACATTGACTCCTGCCACATTTGTACTCAAAAATGAAAAAATCTTGGTTTCTTCGTCATCATGACCAATTTGCCTTTATATATAAAATGTTTTTGTTAGTATATCAACTATTTACTCATCACCACTTTTTTGTCTTTAAAATCCTGTCTTTTCTAAAAGGTCCTGTTGTTTGTAGTTTAATAAGTGCATTGTTTGCAAATTAATAAAATCTGAT
>A_reconstructed_transcript_of_hypothetical_Mma2-cadherin_in_Mesobuthus_martensii
TTCCCTACACGACGCTCTTCGAGAATAGCTGAGCTGTAGCTTGGCTGTGGCTTGTTTTGTGTAATACAAAGAATCGGCGGTGCTGACGGTGGTGTGGTATGGAGGTGCAACTTATCGTAATGTCCGTAATTTCGACGTTATTTTCTTTTTGAACTCAAAAGGACAGAACATGTGTGCTTAGTGACTCCAGGCTAGATCTTATGCTGACAGAGAGAGGGAAAGATGGCGACCAGTCTAGCTGTACAATTGATCTGTCTATTGGGACTAGTAGCTGCTATGGACGTACAGCGGCTTGCCGTGCCTCATGATGTATATCCAGGCTATGGTATCACTAAATTGCATTCAGGAGGTCAGTATTTTAGTCTGGCTGACAACGACTTTTCCCCATACTTCGCCCTATTGAACAATGGGATTTTGATGGCCACAACTAGTCTAGTCCATTTGGCCAATACTCCAATCACTCTAATCGTCAGAGAGGAGTATCCCAACATTACCTCGGAACGCATGATTATCTTGCACGTCGTGGAAAGGTCGAAGATGTTAAAATTCGATCGGGAAGTGTATAATGGTGTAGTAAGTGAAAATCAGCCTGTTGGAACTGTAGTGGAAGAAGTAGAAAGAATTGTTATATCGGGAGATCAAAGCCATAAAATTACATACAGTCTAATATCCGGAAACGACGGGGAAAAGTTTGGAATCGTTCAACCTCAACCTAACGATACGGGTGTTATTTTAGTAACAAAATCGGTTCTGGACAGAGAAGGTCAATCCACGTACGAATTGGTTTTGAGAGCCACGGATGTGATTGCTGCAGATACGTCAGAAGCACTAATTAGGATAGAAGTATTGGATGTTAACGATAATCCTCCAATACCAGATAGCAAATCGTATCGTTTTAAAATACCCGACGATGCGGAATTATATAGTGTGGTGGGTAACATCACCGCTAGTGATGCCGACGGAGATAAACCCGTTTATCACTTCACAGCTCGCCATCCAGTTTTTGCCATCGTGCCGAAAACAGGTCAGATACTCCTCATCAGTTCTCCACTGCTGAAAACTTACAAGTTATCAGTGAGAGCGGACGACGGACGTAAACCACCGCGTTATAGTTCGGTTATACCTGTGTTTGTCGAGGTATTTAGTAATCAGTATGATTTCGATAACGATCTTAGTAGTAATAACGAAGTTCTTGTGCGTGCTAGAAGATCAGTGAGACCGACCAAGAGTTACGAGTATAAGGAAACCGATGGGAGTGTAACAGGAAGAATTATGTTTCAGTTAGACAAGAAACATCCCCACGAAGTTTACAAAATCGAAAATCCGAACCACTGGGTTGAAGTGGAACCTTCAGGAGAAGTGAAAGTCAAGGAGCCCTGGGACTATGAGCTTCTTGGCAAAGAGAAAACCATTGATTTTTGGGTGTTTGTAACTGGGCCAAACGTCGAAGATCCTGAGAGACAGCGTATTATAATTCATATCAAGGATGTCAACGATGAGCCTCCATATTTCATCAACAGACCATTACCAATGCAGGCAGTTGTTCAACTTAATGCACTTCCAGGAACTCCTGTATTTAAGTTACAAGCAAGAGATCCAGATACTGATCATAATATACATTATTTTCTTGTCCGAGACAGAACCGGTGGAAGGTTTGAAGTTGATGAAAGGTCAGGAGAAGTGCGTACTCTTGGGAGTGATCCTTTTATGTTGGATAAAGAATATGTTTTATATGTAAAATCTGAAGATCATAATGGCATTACAAGTGAAAGAGGCCATTTTCAGACTACTGGAGAAGAAAGATTATCAATTATGGGAGGAAAGAGACCCCCACAATTTTATATGCCAAAATATGAAGCAACCATTCCAGAAAATCAAAAAAAAGATTCTGACATCATTGAAGTGAAAGCCAAATCCTTTGCAGATAGGGAAATCAGGTACACGCTACGAGCACAAGGAAAAGGAGCAGGTACTTTTAATATTGGGCCAACAACTGGAGTTGTAAAGCTTGCAAAAGAATTAGATTATGAAGATTTAAGGCAACCTAAGTCGTACTCACTTATTGTGACAGCAACAGAAGATTCTGGAGGATTTTCAACTTCTGTTGAACTTACAATCAAAGTAACTGATGTTAATGACAATGCTCCCAGATTTGAATTACCTGATTATCAAGCTCATAATGTTGATGAAGATGTACCAATTGGAACCTCTATACTACAAGTTTCTGCTAGTGATATGGATCAAGGAAAAAATGCTGAAATAGAATATTCTGTAGACAAAGATGATTTCACTATAGATAATAAGGGAATTATATATTCTAACAAAAGATTAGATGCTGATATCAATAATACATATGTGTTAACAGTGAGAGCTACAGACCGAGGAGATCCACCATTAACTGGCACTGCAACTATTCGGATTTATACTGAAAATAAAAATGATGAACCTCCAAAATTTAGTCAAGATGTATATACTCCAAATGTGGATGAAAATGCTGGACCAGATACTTTAGTAACTACAGTAGTAGCTAGTGATAAAGATGGTGATAATATATATTTTGGATTTGTTGGTGGAGGGACAGTGTCTGGAATGTTTCAAATAGAAGAAAGAACAGGTGTGATACGTCTTATAAATGGTCCCATTCATTTGGATAAAGATAAATATGAATTAAATGTCACAGCAAGGGATGATGGCAGTTGCTGTAAAAATGGAGCTCATACCACTCATACAAGCACAGCTCTTGTAGTTGTATTTATAACTGATGTTAATGATAACAAACCAGTGTTCGAAGAATGTGGAACATATGCACCACAGGTGGAAGAAGGTGCTCCAAGTGGTACTTCAGTAATTAAAGTAAAAGCTACAGATCAGGATAAAGGGCATAATGGACAAGTTAGATATTCAATTGTTCAACAACCAAATCAAAAAGGCACTAAATTTATGATAGATGAAGTCACTGGAGAAATTAGAACAAATAAGGTGTTTGATCGGGAGGGAGATGATGGACGTTTCGTTAGTGTAACAGTCAAAGCAACGGATCGAGGTAATCCTCCATTAGAAGGTGTATGTTCATTCAAAGTAGAAATAACGGACATCAACGACAATCCACCACTCTTTGATCGACAAGAATACAGAGAGAATGTGAAACAAGACACTCCTAAAGGGACCAATATTCTTCGTGTTTCTGCATCAGATGAAGATGCTGATAATAACGGAGCTATTGTATACAATCTGACAGCACCTTACGATGCATCCGATCTTGAATATTTTGAAATAAATCCAGATTCTGGTTGGGTCAGCTTAAAAAAGGCATTAGATAGAGCGCAATATCACTTAAGGGCAGTAGCTCTAGATAAAGGAATACCCCTGCATAGAGCAACTGTTGAAGTAATCATTGATGTGGTAGATCGAGCAAACAACCCGCCAATTTGGGACCAACCAGTTTATGGACCTATTTTTATCAAAGAAAATTTAGAAGTTGGTCAAAGAGTTATATCTATCAAAGCTAGGTCTGGCATTCCTGACAATCCAACAGTATTTTATACATTAATGAAAGGAAGCACAGAACAAACAAATAAAAAAGATACATTTTATTTAAGTCAAAGGTCAGAAAATGGAGATACTTGGGCAGATTTATATGTGAATTATCCTTTAGATTATGAAAGAATACAACAGTATAATCTTACTGTAAGAGTTGAGAATAATGGGATTCATCAGTTAGCATCAGAAGCTACTGTATATATTGTATTAGAAGATGTCAATGATGAAATACCATTATTTATTGAAAGAGAACAAGAAACTGTACTTGAAGGAATGCCTCCAGGAACTAAAGTCACACAAGTGCAAGCTGTAGATAAGGATGGAACATATCCAAATAATAAAGTATATTATTCAATCGAATCTAAAGATCACGGTGATAAATATTTCACAATTGATCGAGAGACGGGAGAGATTTACACCAAAATCGAATTCGATCGCGAAGAGAAGCAAGCTTACGCAATTCTTGTGAAAGCAGAGGACGGTGCTCCTTCTGATCGTCCTCATATGCGACAAGGAGAACCTAACTCAGTGACAAAATACATCCGGATAGGTATCGGCGACAAGAACGACAACCCTCCTTATTTTGATCAAACGAGATACGAAGCCGAAGTTAATGAAGATGAAGATATTCAACACACAGTTATTACAGTAACGGCGAAAGATAAAGACGAATCTTCAAGAATTAGATATGAAATCACTCAGGGAAATATAGGTGGAGCATTTGCTGTAAAGAATGAAACTGGTGCTATATATGTTGCTGGTCCTTTGGATTATGAAACCAGAAAGGAGTACAAGCTTCGTTTAGTTGCTTCAGATAACCTCAATGAAAATCATACTACTGTGGTTATACACATCAAAGATGTGAATGATAATCCTCCAATTTTTGACAGACCAACTTATGAAACACAGATTACTGAAGAAGATGATCGTAATCTACCCAAGCGTGTTTTGCAGGTAACGGCTACAGATGGGGATAGAGATCGTCGACCCGATATTGTATATTTTCTCACTGGACAAGGTGTTGATGATCAAGACCCAGCTAATAGTAAATTTGCTATTAATACAACAACAGGAGAAATATATGTGTTAAAACCCCTTGATCGTGATTTACCTCATGGACGATCACAATGGAGGTTTACAGTTTTTGCTGAAGATGAAGGTGGCAATGGCCTTGTTGGATATGCAGATGTTCTTGTCAATTTAAAAGATGTAAATGATAATGCCCCTTTCTTTCCATATGCTATTTATACTGGAAATGTTACAGAAAATGGAACAGCAGGAATGACTGTCATGACAATGACTGCTACTGATTATGATGATCCTAATGAGGGTACAAATGCTAGACTGAAATATTCTATTGAACAAAACCAAGTTAATGAAAATGGAGAACTTATTTTTACCATTGATGAAGAAACAGGAGTTATCTCCACTGCTGTTTGTTGCCTTGATAGAGAAACAAATCCAGAATATACTATTAAAGTAGTTGCTATGGATGGAGGTGGACTGAAAGGAACTGGTACTGCAACAATAAAGATTAAAGATATCAATGATATGCCTCCTGAGTTTACTAAAAAAGAATGGCAAGTAGAAGTAGATGAAACAGAAAGTGACAGTATACCAGAAACTCCAATTCTTGTTGTATCTGTTAATGATGGAGATCTTTTGGAAACAAATCGTTTCAGTTATAAAGTAATAGATAATGCATTTGGTGCTGATAAATTTACTATGGTCACAAATTCTGATGGAACAGGATCTCTAAAAATTGCAAAGCCCTTAGATTTTGAGGATTTACAACAAAGATTTGGATTTAATATTACAATTCAAGTGAGTGATCATGGTGGTGAATCAACTGAACCATATCATATGGATTATGCAAAAGTACGTGTTAGGTTACGGGATATTAATGATAATAAGCCAGAATTCGATAAACCTAACATTGAATTTACTGTTCAAGAAGATGCAAAAGTGGGTACTAGTCTTGCTACATTTCAAGCTACTGATGCTGATCAGGGTGGAAAATCAAAAGTTAGTTATACAATTGACCGTTCCTCTGATAAGAAAAGACAATTTAAAATTGATCAAAATGGTGTAGTGAAAATTCAAAGAAAACTTGATAGAGAAGAAACACCTCGTCATCAAGTAAAAATTTTGGCAATAGATGATGGAACACCACCAAGAACAGCTACAGCAACATTGACAGTAGTTGTGGGTGATATAAATGACAATGCTCCAAGATTTCTGAGGGATTATCGTCCTGTTATTATGGAACATTCTCCACCTCAGAAAGTCGAGGAAATTTTGGCAACTGATGATGATGATCGATCAAAGGGCAATGGTCCACCATTCACATTTCGTTTAGATTCTAATGCTCCAGATATCATCAGACAATTTTTTGATGTCCAACATGATCCAACTGGAGCAAATGGAGATGGAATGGCAATTGTTAGTTCAAGAGAGAGATTTGATCGGGAACAACAAAAAGAATATCTTGTGCCAATTGTCATCAAAGACAGTGGAAATCCTTCTATGACAGGCACAAGTACATTAACTGTTATTATTGGCGACACAAATGATAATAGAATGCATCCTGGAAGTAAAACTATTTTTGTTTATAATTTTAAAGGTGAATCCCCTCCTACACCAATTGGTAGAGTTCATGTTGAAGACTTAGATGACTGGGATTTACCTGATAAAATATTTTATTGGGAAAATCATGTTGTCCATCCAAATTTTGATTTAGATAAAGATACTGGCATGATTACCATGAAAAACGTTACTAGTGGAGGAACATATTTTTTAAAGTTTACTGTTCATGACAGAGTTTATACTCATGATGTTCTAGCTAATGTATCAGTTATTGTAAAAGAAATACCTGAAGAAGCAATTTACAACTCTGGTTCTATTAGAATTTCAGGAATTTCTGCTGAAGATTTTGTTCGCGTTTGGAATTGGAAAGAAAATCGTCAAGTAAAGAGTAAATATGAAAAGTTCAGAGATCTAATTGCAGATCTTACAAATACCAGTCCAAATAATGTAGATATTTTTAGTGTAATTTTAAAACAAGAAAGACCTCCTATCACTGATGTGCGTTTTTCAGCACATGGATCCCCCTATTACAAAGCTAGTATGTTAAATGGGATTGTTGCTTTAAATCGTGAACTGATTGAACGGAGAGTGGAAATTAATATCACCATGGTTGGAATTGATGAATGCCTTTTTGAGAACATTAATTGTGAAACTAGTTGTACCAATGTTTTAATGGTGGATCGTCAACCAATTGTAGTTAATGCTAATAGAACTTCATTTGTTGGTGTTAATACTTGGGTTCATCCAAAATGTGCCTGTGGTGCTCGGGATTTCTCAGAAATGGAAACCTGTCGCAAAAGGCCTTCTCCTTGCTATAATAATGGGCGGTGCTCAGATACCTCCAGTGGTATCAGTTGTAAATGCTCACCTTCTTATGAAGGACCACAATGTCAACAAACAACTAGAAGTTTTAATGGGAAAGGCTGGGCATGGTTTCCATCTCTTCAACAATGTGAAAATTCTCATCTTAGTTTAGAATTCATGACTCGTTCTCCCAATGGCTTACTTTTTTATAATGGACCAATTGCAAATCCTGATGCTGGTGAAGTATCAGTCCAAGATTTTATTTCATTGGAACTTAAAAATGGTTTACCACGTCTTTTAATAGATTTTGGGTCAGGTACAGCAGAAGTTATAGTTAAACATTCTTCACTTAGTGATGGTGAATGGCATCAAATTGACATATTCTGGGAGAGAGAGACTGTTCGTATTGTTATTGATAACTGTAAACAAGCAAAACTTGAAGATTCTGATCCTCCAAAAATAGATCGTTCATTATGTGAAAAAATAGAAACGATTCCACCATTTAACGAATTTTTAAATGTAAATACACCACTTCAAATTGGTGGAGTCCATCATAAACTTTTAACAGACTACAAGTGGGAACATCGGCATACAAGAGAAGGATTTGATGGATGCATTAAGAATTTCATCCACAACAGTGAAATGTATGATTTAGGTTCACCAGGTAGCTATTCCAATAGTGAACAAGGCTGTCCACCAGCTGAAAAGCAATGTCAAGAAAATGGAATGAAAAATTTCTGTGAGTATGGGCAATGCATAGGAAGTTATATGGAAGCAAGGTGTATTTGTCATCCAGGTTATTATGGAACTCATTGTGATAAAGAAACTCAGTCCAAAATGTTTCAACAAAACAGTTACATCAAATATGCATTATCATTTGATTTGAATCCATATGAAACTGACATACAATTGCAATTTCGCACAAGGCAGAAACATGGTGAGCTTTTTCGTGCTACAAGTAAACATGGGAGAGAATACTGTATACTAGAGATAAGGGACAAAAAAATGAGGTTACGGTTCAATTTAAATCATCTACGTTCATCAGATGAAAGAGAACTCTGGCTTCCTTATGTACAGATTAGTGATGGACAATGGCATACAGTTAGAGTATTAAGGTTTGGTAGCACAGCCAGCATATCATTAGATGGGGGTGGTGGTAGAAGGTATAATGAACTTCTTGATTATGTTGGACAACATCAATTAATGCAGATAGAAAAACAAAATGTCATAGCAGGAGGTGATGTTCAGTATGTTGGCCCAGGAGTAACAGTTGTAGATAGTGATTTTCAAGAAGGTTGCATGAATGATATCCGATTAAATCAAAGATATTTGCCAATGGAAAATGGTTCTGAGAATGCAGCTGTAGTTGAATGGAGGAATTTGATTGATGGCTGTCCATCCAACAATCCTTGTCAGGGAATCATCTGTCCAAAACCTTTCCACTGTGAAGATTTATGGATGCAACATGAATGCCGCTGTGCAAAAGGTCTTCAAATGACAGAGGATAGGTTGAAATGTATTGATGAAAATGAATGTATCAACAATCCTTGTGAAACAGGAAATATTTGCCATAATCTTGATAATGGTGAAGGTTTCTACTGTTTGTGTCCTACTGGATACAAATGTCATAACTGCAGCTGTGATGTTATTTTTCGCAGTGTTGAAGATTCTGCTTTTGCTTTTGGCATCACTGCCTTAGGCATTGCTCTTGCCTGTCTGGCAACTTATATCTTTTTGGTATTGGTCATCGTAGCGTATACACGTAGTAGAAGAGCAGATCAAAAATATGGGCATGGCGATGTTGATGATGATGTAAGAGAAAACATCATCAGTTATGATGATGAAGGTGGTGGAGAAGATGATATGAATGCATATGATATTACGCCACTAAGAATTCCTATTAATCCTGCTGGTACACCTTTAGGAACAAAACCAGGACCCGAAAAAGCTCCTATAAAAGAACCATGTCAACGGCAAGTCCCTCCAGGTGATACCTACCCAGATGTTGGTGATTTCATCAGTGATCATTTAGATAAAGCTGATAATGATCCAAATGCCCCACCATTTGATGATCTTCGTAATTACGCTTATGAAGGATGTGGAAGCACGGCTGGTTCTCTTAGTTCACTAGCTTCAGGCACAGATGATAATGAGCAAGATTTTGATTATTTAAATACTTGGGGTCCTCGATTTGGTAAATTGGCTGATATGTATGGTCAAGGTGAAAGTGAAGAAGATTAACAATTATTGGACAGCATTGTGCATGCATTACTGTTTAAAAGTAATGCTTGCACTGAGATTCCATCTCTTTTCCCTAACCCCATTAGGACCAAGGGAGAACTATTTAACAATGGTTCTGTGCATCATATGAACTGAAGTTCAAATTCCATCATCATGGTAGATAACACACTGCCGGTACGGTGTTAGTGATTGACTTTGTAAGAAGATATTGTGTGGTAGCCAAGCACGGCAAGGTGCAGCAGTAGCATTGAAATGAGATTGCTTATGTTGTAGAGCCTTAGGATTGCTTCCATTACTCAAAAGTAAAATATCAGGTAATCTAAGAAATTAGATTGGAAATTAAAAAAATACCCATGATTGTGTTGTCAATATGACAGTAGCAAACAAAGGACTAACTAAATCATTTGTGATTATTTCACGATTGTAGAAAATACTTGGGTTTCGTTTACTGCTGCAGTGTTTGTATGTATATTGATTAGCCATAATATATGTGCAGGATCAGTTCTATTATATATAAATATATATATATATACAGTATAACCTACACATTTTTTGTGATGAATAATTTGAAGTGATCATTTTGTTTTTCTTTTCCTGGATGATGTGATGTCTTTGTTTGTTGACTTAACCATTGTATACTTAAAGAAGATTGTGTGCAGTGTTTTGTAACTGTGATATGTTTTTGCCATGTGGACTTAAAGGCAAGAATGATAACTAAGTCAGACCTCGAATGTGGTCTACAAATAAACCAAAGTGTTCTGGTCATTTTACACAATAACAATGTGTATACACCATTAAAATCAGTGGTGGTCAATTCTTATTTTGCTTTCTATGGTAGATTTGTTAGGTATAAAATTAGTTCTTCTGACTCCTTTTGCAAAAAAAAAATTATGCTGCTCTCCAAAATTTGAAATAATTTATATCCCTTCTACATCTTAAACCTCAAATAGACTCAATCAAACATAGCATCTGTTGTGATGTGCCAAGAAGAATTTTTCCCCAAGCTGTCAACAAGTATGTATGGAATATGGCTATCATCACAGTTAAGCAGAATGAATTATCATGCTTTATAACCATTTTCCTTTGAAAATGCCAATAAATTATGTTTTCAACTGCCAGATAAATACTTTGCTACATAATGTCTACATTTTCCATAACTATACACCATGCATGACTCCTACCATCCTTATTGATATAGCTTGTAGAAAGGCAGTCTGTCAACTAGTTCCTGTTTTATAGCTACTGGAATCCATTCTGTTCTAATACCACTGTTTTGACAACTGCCATACAAAGAACATCAAGCTAGGTGCTTAAGGAAACAACCTTTGTATCTATTGTACTTTAAAGTTTGGTAGAAAGTCAGCACTCCATACATGCTGTCATAGAACCAAGAGAAAGAAACTAAATCAATAAAAGCTGGAGGCAGCAAATGCAGTACTCTAGCACAACTATACTCACACTATATATACTGTATATATATATATATATAGTGTGAACATCTCCCAAAGAAAAAAAATAAATTGTATCAGTCAAAAATTGTATATGTGATGAGTAGAGAAAATGTTAAATTTGTGTATCTAGCCATATACCAAGCTATTTCAGATTGTGTGTATGAAAATCACTTTATCATTTTAAATAATTGTCTATTGATTCACCAAAACTTATATTGCTTTTTTAAGTGCTGTGCACTATTTTATATTGTATACATAATTTATAAGGGTTTGAGCATTTATAACATTCTGTAAGAGTTCGGGTTTGACGTTTTTACTGCTCTTAACACTTCTGCCTTACCTCTTCCACTGGGTTTGCCTCAAGAGGTCAAAAATTGGCAAATTTTATACATTTTCATAAAAGTGATTGTTCCAATATTAAAAGAAAAATGATGATAATAATTAATAATAATAAATAATTAAAACTTTTTCTTTTGTCACAACACAAGTGCCTAGCATAGTCAATTACTCGTCAACTGCATTCCTACAGAGTATTTAGTGCTCAAACCTACCTCCTAGTCAGCTTTATT
>A_reconstructed_transcript_of_hypothetical_Sm1-cadherin_in_Strigamia_maritima
AAAAAAACATTGAAAATAAACCTTATGAGTTGGTGGGGCTCGCATAGCAGCTACTGAAGGGATTATAAATAAAATATGGAGTGTTTATTTGTGTTCAGGTGTGTCTAGTTCCGCGCAGGTGGTCAGGTGTAAATCGAGCTCAGCATTTCCATTAAGATACATAAGCTTTGAGTCACATATTCCTCCTTAAAACCCTGATAAGATGAGAATTGAAGCGTTGAACTTTAGACAACTGTAGCTGTTATCAGTGATGTCACCTACTCTCTACCTAGAAAAAGTGTTAGATAAAAAAGTGATTCAACCGGTTGTATTTTTGGCACCCTGAAGTGAGGCTAAGATCCGCACCACTCCCAAGTGATTTCATAGAAGCGGTTGTGAGACGGTGCGGGTCGGCGTTGGATTTTCTCGCGTGAAGTTAGAAGTTTGTTATCGAGTGTTTATTTTATCAGGATGTGCAGACGTTTAAATTAGCCTTCAATTTTGATTTTTACCGGATTGTGGTTGGATTTTTTTAAAGTTGAGTGTGCCGCGTGTACCGAGGCCCGATCCAGGTAAGCCGACGACCGTTGAAAAAAAACGAAAGAACTTTGGAACTATTGGACAATGGATATGCAAAGAAAAGTGTATTGGTTAGTGATGTTTTTAGTGTCGTTTTGTGCACTTTTTATTGTTTATAATGTAAATGCACGAGAGCAAACGCGAGAAGAGGACGACGACCTGTTGTTGAGTTGGGATTTGCGTGAACAGAGTGGGACAGCGGATAAAGCGAGGAACATTTTACAACGTCATGGTGAAAACGATGGCGAGCTGAGTCACATAAAAAGGTCTCACCAACCGTCATTAAAATATAATGCAATCAAAGTTCATTCTCATCATAATGTCAGCAAAAGATCACTTGAAAAAGCGAGTTTAATTCAGGCATCATCAAGACTTCAAGCCAACGAGAAAGTATTACGACCACATATGACATTCGAATATCCCGATTATCAGACGCCCACACCTTTCCCAGAAGATGTTGCTATTGGCACAGAGTTACTTAAAGTAAACGTTGTTAATAGACCTGAAAATAGTGATTTAATACTGTCGACTAGCAATGAATCGTTCTTGGCAAAATGGAATGGTGGCAATTCAGTGTTAATTATCACCGATAGACGATTGGATGCTGATGACAATAATGGACAGTACATATTCAACATGTGGGCTAAAATTCGCGGGACCGACGAAACAGCCAGCACCACGGTTCGAGTAACAACATTAAACACCAACGATGAACCACCGAGATTCACGCAAAGTATCTACACATCGAGTGTTGACGAAAAAGCGAAACCAGGCGCTTTTGTAGCGACCGTTGTCGCCACCGATAAAGACCGGGACAAAGTGAAATATTCATTCGCATCTGGTTTGCTTCAGCACAAAATGTTTGTCATCCATGAACAAGATGGTGTCATTAAATTGGTCAACAATCCCCGGGAGATCGATTTTGAGGAGGACAAATACGAACTGAACGTGAGAGCCGTTGACGATGGCTCGTGTTGCACTGGTGGTGATAAAGTTCAACACACTGGCAGCACACTCGTGGTTGTTAGTATCATAGACATAAACGATCACAAGCCCGAATTTAAAGACTGCAAAGAAATAACTGCAGAAGTCGACGAAAACATGCCTATAGGAACGTTTGTTATCAAAATGACTGCAACCGATGATGACCGCGGAATGAATAAGGTGTTAAATTACAGTATAGTCATGCAGCCAGACCAGACGGAGAGTAATTTCATTATTGATGTAAAGGACGGGAGTGTTAACACAAATAAAGTATTCGATCGTGAGGCTGAGAATGGAAAAGTTGTTTCCGTGACTGTTAAAGCTACTGATAACGGGAATCCGCCACTCGAAGGTCTCTGTACTTTCATGGTTAACATTAAAGATGTGAATGACAATGCACCACAGTTCAACCGTGATTCGTATCAACAAACTATAACACCAAACCAGAAGCCAAGAGAAGATACATTGTTTTGGATTGCAGCAACTGATAGAGATGCGGATAGAAATGCTATGATTGGTTATACTCTAGAACGAAAGCATAATAACAATGACCTAGATTACTTTGCAATTAATCCTGATTCCGGCCGAGTCACATTGAAAAAACATTTGTCCAGCCAAACTAATTTTAACTTTTACGCAGTTGCAACTGATAAAGGCGAACCGCCGTTATCGTCTAAAGTTGACGTTCGCGTCGATGTTTTACGAGAAAATGCTTTAGTTCCTAAATGGGTAACGAACACTAAAGAACCGATTTCAATTTCCGAAAGCACTCCAATCGGTACACTTGTAGCCACTCTGGAAGCGAGGTCGGAAAGTCCTGATAATGAAAAGGTTACATATCGTCTGCTGAAAGGAAATTCGGAACAATCGAATAAGAACGACGTTTTTCTTTTATCGCCATCCACTAAAGATGGAAAAGATGTTGCCTTGATTACATTAAATAAAGTTCTTGATTATGAAACAATAGCTGAATATAACTTGGCTGTAGAAGTGCTGAATGTATTTCAGTTAGCTAGTGAAGCTACGATATATATTCGGCTGACTGATGTCAATGATGAAGTTCCATTATTCAATGAGATTGAAAGTGCAATTGTTCTCGAAAATGAGCCGCCAGGCACTCGAGTTGTAAATATTATCGCTCATGATAAAGATGCGACGCCTCTGTTTCGAAAAGTCACGTACACATTAACATCAGGATATGAAAACTTCAAAATTAATCCGGATACTGGAGAAGTTACAACCCTAGTAGTATTCAATCGTGAAAATATACCGCAATATTTGATTCAAGTCGAGGCAACAGATGGAGCTCCTTCAGCTAGGCCTGGCAAAAACCCAGGCGAACACAATACTCACAGAAAAGATTTTTGGATTCAAATTGGTGACATAAATGATAATCCACCTAAGTTTGCCCAAGAAGTTTACCGAGCCAGAGTTAAAGAAAATGAGGATACTAATTTCATAGTGACAACTGTCACTGCTGAAGATCCAGACGACACCGCAAGTCTCTCGTATCAATTAACTGGTGGAAATGATCAAGGTGCATTTGACGTAATCGAAGATACTGGTGCAATTTATGTTGCTGGAAAAATTGACTACGAAACTAAAACCAGATACGATTTAATTCTTGTTGTGCGTGATGGATTACACGAAGCATCCACAATTGTTCAAGTCGAAGTGGAAGATGTTAACGACATGCCACCAGTTTTTAATCAAACTACTTACGAAGTGACATTAGTTGAGGAAGAAACTATCAACTTGCCGAGAAAACTTGTTCAAGTGTTTGCTGAGGATGGAGACAAGGATAGACCTAAAAACATCATTTATTTTCTTTCTGGTCAAGGCACAACGGAGCCCAATAAATGTTTTGAGATTAATAAGGCAACTGGAGAAATTTCGGTTTTACGAGGTTTAGATCGAGATTTGCCATACGGAAGGCCAGTTTGGCGCTTTACTGCTTTGGCTTCGGACGAAGGTGGCGGCCCGGGTTCACTAACTGGTTTTGCTGAAGTCATTATTGATTTGACGGACATTAATGATAACGTTCCTATGTTTGTTGAACCGTTCTACAAAGGATATGTTAAAGAAAATCAAGTAAAAGATGTCAAGGTGATGGTTATGAGTGCGGTGGATTACGACGACGGCCCGAATGCTGTCTTGAAATACAAAATTCTCGAAAACGCAAAATTTAATGGCGCGGATGTTTTTGCGATTAATCCGATTGACGCTACAATAACTACTGCAATTTGCTGCTTGGATCGAGAGAAGAACGACCAATACAAAATTGTAGTTGTCGCTAGTGACATTGGCATAGAATCTGGCACCGGCACGGCAACAATCATTATCGAAGACGTCAACGACTCACCTCCGCGCTTCGACAGAGACGTTTATGAAATATCAATTCCCGAAACAAACGGAAATATTGTGAAATTTGACGAACCAGTTCTTAGTTTCAAAGTCCTCGATGACGATCTTCCGGAGACAAATAAAAATTACTTTTTGATCGAGCCGAAATCTGGACCGGGTTATGATCGATTCATTATCGTACCTCGGGATCCCGACGAAGGGGAGTTAAAAGTGAAGCTTCCCTTGGACTACGAGAACCCTGAACATCGAAAAGGATTCCATTTCAGAATAATTGTTGACGATTCGGGCGGTTTGTCGAATGACACCGAGCGGATGGCTACGGCTGAAGTGAAAATCCAGTTGATCGACATTAATGACAATGCACCGGAGTTTGACAATCCTTACATCAATGTTACTGTGTCTGAAGGGGAAACTACCGGAACACGGATAGCAAAGTTTAGAGCGACGGATAGAGATCAGGATGGAAACTCGACGGTTTCGTACGAAATTGAGAGAGCGACGAATCGAAGACGTCATTTCTCTATACTTTCTGATGGAACTGTTATAGTTCAAAGGCCACTGGATAGGGAACGAGAAGACGGGCACATAGTTCATATATTAGCAATCGATGATGGTTATCCTGCGAAAACATCGACAGCTACATTAGCCGTGACGGTTAGCGATATAAACGACAATGCTCCGGAGCTATGCAAGCGATATGAAGGTTTAGTTACAGAAAATTCTGTTGGTCCATTCCCAGAACGTGTGCTTGATAGGGAAACAAACCTTCCACTCGTGATAGAAGTTTGCGATAGTGACGACGAACTGCTGGGCAATGGATTTCCGTTTACAATCACGATGGATACATCCGCTGATGAAAGCGTGGTGAACACCTTTCAAATTCAGAGCGAACACATTCGAACTGCATCGGTGTATGTCAAGCGGACGTTGGATCGGGAACAAAAGAAGAGATTTAAGATCCCAATAAGAATATCGGATAGTGGAAAACCGACTCAGACTGGCACGAGCACCCTGACTGTTATTGTTGGCGATGTAAATGATAGAGACATGACTGATGGAAAGACAGACATTATGGTGTATGCTTTCAAAGGGAAGACGACTACGAATGAAATTATCGGAAGAGTTTATGCTACTGATGAAGATGATTGGGATTGGACAGACAAAACTTATTCTTGGTCGGATCGGCCGAGCAATTTCCAGCTGGATGAGTCAAGCGGGGAATTAACAATGTTGAATAGCACTCGAGAAGGGGTGTATACTTTTACTGTGAATATTCATGATTCTGTGAAAAACCAGTACGCAAAATCGATCGTTACTGTTACTGTAAAAGCTATTTCTGAAGAAGCCGTTATGAAGTCTGGTTCGATTCGGATCAAAGATATGTCTGAGGAAGAGTTTATTGAAAAGGGAAATGATGGTTTGAGCAAGAGAGATTTATTACGTGCTAAAATAGTGGAGATCTTAGGAACGAATGATGTGGAAATATTTACAGTAATGAATTCCAACAGGCCGGGCATGTTAGATGTACGTTTTGCTGCACGTGGAAGTCCATACTACAAACCAGAAAAAATGAATGGTTTATTAAACCAACACAGCTCAGAAATCGAAAGCGAACTGGACATTAAACTCGAAATGATCGGCATCGACGAATGCCTCTACGAGTTTTACAATTGCGAAAGCAGTTGCAGCAATGAACTGGTTATTTACGATAAACCATACAAGGTCAGCACCAAGAACACAGCTCTTGTTGGAATACGTGCTTTTGTCAAACATAATTGCGTTTGCGCTGCTCGAGAGAATTTTCATTCGGAAACCATGTGTAAATGGAATTCGTGTTATAACCGTGGGGTGTGCAAGGTGGAGCACAACGGCATAAAATGTAAATGTGAGAGTGGATTCGATGGTCCTCGGTGTCAACAGACGACACGAAGTTTCAATGGAGATGGTTATGCCTGGTTTTCACCTTTAGCTCTTTGTGAGAACTCGCATTTGAGTTTTGAGTTTATAACGAAAGACGGCGATGGATTAATCTTTTATAACGGACCCATTGCCGAGCCATTGTCGTCAGAATTAGTGCAAGATTTTATGTCTTTTGAATTGGAAGGAGGAAAACCTCGTCTACTTGTAGATTATGGCTCCGGAACTGCTGAAATAATTGTCTCCAAAAGTAAGATGCTGAATGACAGTGAATGGCATCGCATTGATATTTCGTGGGAACCAGAGCTTGTTACTCTCACCGTGGACTTGTGTATCGACATCTCTGCCAATGTTTACGATGGAAAATCTTCAGTGACTGAACGTGTCAGATGTGAAGCTAGTGGAACTCCACCAGGATTTAACGAATTTCTTAATGTCAATTCACCTATTCAATTGGGAGGCGTTTCACATCCGACGTTAGAGAAATATAAATGGCAGTATCAATATAACCCAAACAGATTCAATGGGTGTATCAAAAACTTCATTCACAACAGTGAGATGTACGATTTGGGAAATCCCGGAAAAGAATGGAATACTAAATCCGGGTGCCAGCAAACTGAAGTTGCCTGTCAGGAAAATGAAATTCAACCGTGCAACAATGGATACTGTGTGGGCGACCTTCATGGCAATGCAAAGTGCATTTGTCATCCTGGATACATGGGAAAGAAATGTGAAAAAGAAACCATTCCGAGCATGTTTAAAAACGATTCATTTGTTAAATATATATTCGAATCGAATCCGAATCACCAAAACGAATTCAAATCCGAAATTCAACTACGATTTCGAGCCGATTTACCCAACGGTGAACTCATGCATGTTCAAGGAATACGCCACGAATACATGTTGTTAGAAATAAGGGACAAGAGACTGCAATTTCGTTACAATTTAAACGAGTTTGATAAGCTGAACGAACACACCGTTTATCTGTCGTCGTTTCAAGCCAATGACGGGTATTGGCACACGGTGAATGTCGTTCGGTATGGCGCATCGGCCAGCTTATCAGTCGACGGTGGAGGTGGCAAATTGTTCAACGAGACATTTAATTACAACGACATTCATCAATTAATCACTGTGCCTAAGGATGGAATCGTTCTTGGTGGACGAAAAGACTCTCTAAGTGGCGAAGTGCCGGATTATGAAAATGGTTGTATGGATGATGTACGGTTTGATCGAATTACTCAGCATCTTCCAATGCCTCCTGCTGAATTTAGATCCGATTATGCCGAAGTATTCAACTATTCACACGTCGAGTCTGGTTGCGATCCGCAGGCGTGTCTTCATGTCAAATGTCCAGAAAATATGTACTGCGAAGATCTGTTTTTCAATCATGATTGCAGATGCAGCGTAGGTTTTATAATGAACAAAATGGGGTTGTGCGTGGATATTGACGAGTGTGAAGACATCCATATTTGTGAAAATGGCGGCACATGTAACAATTTACTTGGCGGTTTTCTATGCCATTGCCCGCCAACGCACACGGGTAAATTCTGCGAAGTATTTCAAGAAAAACACGAAGTTAAACTGAGCATGGGTGCTTTGGCAGCTATTTTAGCCTCTTTCTTTGCGATTTTAATTCTTGTGTTATTGCTCATCGTTTACACACGTCAACGACGGACAAATTACGGGCTTGTCGATCCCGATGAAGATATCAGGGAGACTATTATTAATTACAACGATGAAGGTGGCGGCGAAGACGACATGCATACTTACGATATTGGGCCTTTGCGTATTCCTGTCGATGCATTGGGTATGCCAATAAGTGCCAAACCGGGACCAGAAAAACCATACAAGGAACCAATGCAAAACCGAGCTTATTCACCTGATGAACCAAATGTTGGCGAATTTATTAGCAGCAACTTAGGAAAGGCGGACGACGATCCGGAGTCACTGCCATTGGACGACTTGCGAGTGTATGCTTATGAAGGTGGCGGGAGTGATGCGGGATCTTTGAGTTCGTTAGCGTCTGGAACCGACGATAACGAGCAAGACTTTGATTATCTTAACGGATGGGGTCCCCGATTCCAGAAGTTAGCAGACATGTACGGACAAGGCGAAAGCGAAGAGGAGTGAGATATGACAATTATCGTGAATAGGAGAATGTCAGGTGCATTTTAAACTGCCAACTTGTACTTTTTATATCAACTTTTTGATCAAGTGAAAAGTGGACATTTTTTAACAAATTTTATTTCAAGTGCATCAGAAAATGATTTTAAGACCTTTTATAAGTGGTAGAACAGTAATATTAATGCTAAAACACAATCAGAGAACCGTCCAAGCTCTGACAAGTTGTTTTGACTTGTGTTTCAATTAACAACTTATGTCTTCGTATTGGAAAGGATGGATGAATGGTTTGGTGCCTCGAAAATTCGACATTGTAGTATTGATTAATTTATGAAATTAGATGTTTGTAATTTGGGGCCAATTTATGAAATCGAATTTTGATAGTATTTTATAGGTAAAAGAACCAAAGCCAGTGGTGCCATACAGAACCACTTCATTAATTTAATTTAGTTTTTCTTTGTTTTGTTTTTTTAATTATTTTTATTTTTTAATTCAAGTGATTCGTGGTTTGGGTTGTTGTCATTAGAGTAGTCATTTATTCAACATTCCAATTTTTACTTTTAATCATAATTTTCATCCTGTGATACTTTTATAAAAATTTAAAATGTTCTCTAATTATCTAATAAAAACGACTAAATTTATTGTTTTTTTAAATTTTTTTTTTTATAATGTTTGAATGGTCGCTCGAATGGGTTCCTTCAATGCCATTGATCAGATTTGGAGTAGAAAATTGTGTAGTGCGGGTATAATTGTCGTATTGGACAAAACTATGTATGTACATGTCCAAGAGCACAAACAAAGGACCAAAAAGAATATAATATAATTAGACTTTTTATATAAACTAGACTTGATTGAAATGGCTAAAATGTTATTCCGACCAGCAAAAGAAAAATTTACATTTTCTTATGATCAATTACGGTAAACGTCTCAAAGCAAGTGGTTTGAGAGCTGGTGGATGTAACGGTAATATAATAAGCAGTTTTACGATGCTGAGATCCACTTTTGTTGTGAATTTTGTATAAGTATCGTAGCCAAAGTAGATCTAAATTAGATCTAGGTCCAAGTTGCCACACATTAAAAATATTTATTTACCAGATAGAAAGAAACAGTATACTGTATACATAACTAAATAAAATTACTAATTTTATTACAAAAATATTTTTTTTTACGAAAGTTATAATTAAATACTAAATTTCCGATAAACAGCACGGTTTTTAAACATTTTCAAATTTTAACTCGACTTTAAAAAAAATGGCATTATTTACTAAATACAAAGGTTTTAATTTCTCCACATCTATCAAGTCTCTAAATCCCCACGTAATACTTTTTGCTGTTGTCGGTTTTCCAAAGGTAACACTATCCGAGTTTGAGCTCAAATTTTTAACATAATGGTTTTTATTCTCCAACTGATTTATTAAACTTAGTGTCCCTTTAAAACTCATTGGCCAGTTCAGAATATCATCCATTGGTCCACTGACTATTTGTAAAAAGCATCCTAACACACTGGCCTGTTCCATAAAGCCATTTGGATAAAATTGAATGCATAACTTGTACCCAAATGGATGACTATTAAAAAAGTCACTAGTTATATAGCTTCTATTTGTTGTTTTCTGTCGTAGGGTCGTAAAATTGTTCACTTTCCATATGTATGTGCAAACCTCACTCTTCGATATGAATGTTTCCAAACGCTCAGTTAGCAATTTCAATTTTTCTTCTAAAATTCCT
>A_reconstructed_transcript_of_hypothetical_Sm2-cadherin_in_Strigamia_maritima
TAGCGTGAGTGGTGAGATTCGTGCGTCTTCAAGCGAAGGAGGATTTTTCTCCGATTGAGCCGCGCATCTGTCAGTGTTTTACCCTCTCTAAGTCAGTCGGCCGAGGCCGGCTGCGGCTGCTCTTGCTGGCTGCCTGTGGTTGGTAGTCGATCCATGGAGGGTGCCTGAGAGGCTGGATTTTACTCATCGGCATCTTATCGAGCACGGTAAGGGGATCAAGTGCCGTGATAAAGGACGGCAACGGGGTGCGACGCATGGCCGTGCCTCATGATGCTTATCCCGGTTTTGCCATCCACAAATTAGCTTCGTCGCTAACGGACAACGTTATCCACAGCGTCGGATTTCGGATGTTGGATACGGATCAGTCGTCGTTATTCGCGGTGCTGGAAGATGGACTTCTCACCACGACGGGCAATGTTTCTCATCTGATGGGCAAACCAGTCACTCTGGTCGTTCTGGAGGTGTACCCCGAATTTACAGCTACTCAAACGGTGCAATTACACGTGCTGGATAGTCGCAAAATGCTGCATTTTCCATTGACGGTTCTCAAAGGTGAAATAGAGGAACATGCCCCTGTAGGAATGCCAGTTCGAGGTTTAGAAGCCATTTCGGCCGGAGAAGGAGTTAGACTGCCGGTCACTTATTCCATCGTATCCGGAAATATAGGTCACGCGTTTCGTTTGGAACCCATCGCTTCGAATGCATCGGTATCCGCTTACGGGGCACCTCTGGCTGCCGTTCGACTGGTAGTTAATGCGGATTTGGATCGTGAAATTCGTGATTCTTACGATTTAGTCGTGCGAGCTACGGATTCTGCTCAAGTGGACATGGCTGATGCTCGTGTACACGTGCAAATATTGGACTTGAACGACAATGCGCCCATATTCGAGAAAGAGGATTATTATATCAGAGTAATGCGAGACACGCCGCGGTTTTCGGTCGTGGCACAGGTGCACGCTTACGACGCTGACGGTGACGACATAATTTACAAAGCCACTCGGCCGAGTCCGACGTTTTTCACCGTTCCGAAGACGGGCGAAATCTTACTGATCGGAGAACCGCAATTGAAAGATTACGAGGTGATCGTACGTGCCCACGACGCACGTCAACCTCCTCTGTACGGCACGCGCCCTGCACATGTGCACATCGAGGTAGTGGGAGGACTATTAACCTTCAGCGCCCGGGAATTAACTTTACCTGGAGACGAGCATCTACTTACTTTAGACGGACTTCCAGACGTTCACGTTCTGGTCAAACGCCACGTGAAGCGTTCAACTGTTCGGCCCACGAAAACGGTCGAGTACCGCGAGTCGGAGGGACACCAGGAAGGAGCTGTGGTTTTTCATTTAGAGAATAAATCTGGCAAGGAGAAATTCAAATTGAAAGAAGAAAACAATTGGGTGATGGTGGATGCTGCTGGAGCAGTACGAGTGAAACGGAAGTGGGACTACGAGGAATTGGGGTCGGAGAAGACCATCGACTTCTGGGTTACCATCACCAATACCATTCATGGGGAAGTCGAGAATCAACGTGTGATTATTCGAATTAAGGATGTAAATGATGAGTTACCCTATTTCATCAATCGGCCATTGCCAATGCAGGCGGTGGTTAAATTAAATGCACCTCCAGGGACTCCTGTCTATAAACTACAAGCCAGAGATCCAGATACGGATGCTAATATACATTTTTTTCTCGTACGCGATTATACTGGCGGTCGGTTTGAAGTGGATGAGAGATCCGGAGAAGTGAGAACTCGTGGTACTGGGCCATTCCAACTGGACAAGGAATATGTACTTTACGTCAAAGCTGAAGATCAGAATGGGCGCATCTCGGAACGAGAATTCCAGTCGACGAAAGAGGAAAAATTGTCCATCACAGGAGGACAACGCCCACCGCAATTTTACATGCAATCTTACGACGCTACTATACCAGAAAATAAGAAAAAAGATTCAGATATTATCGCTGTCAAAGCGAAATCCTTTGCTCAACGTGAAATCCGTTATACTCTTAAGGCTCAGGGAATGGGAGCAGGAACTTTCAACATTGGTCCGTCCACTGGAATAGTGAAATTGGCTAAAGAACTAGACTACGAGGATCCGAGGCAACCTCATACTTATTCGCTGATAGTAACAGCCACTGAAGATTCTGGAGGATTTTCGACTTCGGTTGAACTGACAATCAAAGTAACAGATGTGAACGATAACCCACCGAAATTCGAACTTCCGGACTATCAAGCACACAATGTCGACGAAGACATTCCAATAGGAACGTCCATTCTCAAAGTTCGAGCTACTGATGCAGACAGCGAACAAAATGCACAAATTGAATATTCCGTGAGTGACGATAACTTTACTATCAATCAACACGGAGAAATTGCATCGAACAAGCGACTCGACGCTGACGACAATAATGCTTTTTACATGTTTACTGTCATTGCAAGAGATAAAGGTGAACCACCAAAGACGGGAACTGCTACTGTTCGAATTTATACCAAAAATAAGAACGATGAACCACCGAAATTCAGCCAAGATGTGTATACGCCAAATGTCGATGAAAATGCAGGACCGAATACATTAGTGACTACGGTTGTCGCGTCGGATAAAGACGGTGACAATGTGAAATTTGGCTTTGCAGGTGGCGGGACGAAATCTGGGCAATTTACTATAGAAGAAATGACCGGTGTAATTCGGTTACATAATGGACCAATAAATCTAGATAAAGATAAATACGAACTAAATGTTACAGCAAGAGATGATGGTTCGTGTTGTGAAAATGGTCCCTCCACTATACATACAAGCACAGCACTTGTGGTGGTGTTTATCACTGATGTGAACGATAATAAACCCGTTTTTAAGGATTGTGGCAGCTATAACCCCAAAGTGCAAGAAGGAGCACCAAGTGGCACTCACGTTCTCAAGGTGACTGCTACCGATGAAGATAAAGGTCAAAATGGTCAAGTTCAATATTCTATCGTCCAGCAACCAAATCAGAAAGGGACAAAATTTATTGTGGACCAAGCCACTGGCGATATTAAGACCAACAAGGTGTTTGACCGTGAGGGTGAAGATGGAAAATTTGTGTCTGTCACGGTGAAAGCTACAGACTTAGGCAACCCTCCACTTGAGGGCGTGTGTTCTTTTAAAGTTGAAATCACCGATATAAATGACAACCCGCCACTATTTGATCGACAAGAGTACAGAGAGCGGGTCAAACAAGACACCAGCATTGGGACGAACATCTTGCGCGTCTCGGCTTCAGACGAAGATGCCGATAACAATGGGGCCATTGTGTACAACCTCAGCTTCCCGTATGATATCAAAGATATGGAATATTTTGACATTAACCCTGATTCTGGATGGATTATTCTTAAGAAGCCCTTAGATAAAGAAGGGTACGCTTTTCAAGCCATAGCCCAAGACAAAGGGGTTCCTCCTCTATCCAAGGCAGTTGATGTTACCATTGAGGTTGTGGACAGAGCCAATAACCCACCTGTGTGGGATCAAACTACGTATGGCCCCGTGTATATCAAAGAGAATACAACAGTTGGCACTAGAATAGTTTCACTTAAAGCTAGATCTGGAATTGACGATAATCCTACGGTCTATTACTCTTTCATTCGAGGCAGCACTGCACAAACTAATAAATTTGACACGTTTTATGTTCAACAACGATCAGAAAATGGTTGGACGTGGGCTGATATATTCGTTAATCAGCAGCTAGACTACGAGTCTATAAAAGAGTACAATTTAACCATCAGAGTTGAGAATAACGGAGCCCAACAGCTAGCCTCGGAAGCAACGATCTATATTATATTAGAAGACGTGAATGATGAAATTCCATTGTTTACTGAAAGTGAACAAGGTTCCGTACTGGAAGGAGAAAAAGTGGGTTCCCTTGTGACACAGATAAACGCTATCGACAAAGACGGAACATACCCATACAATCAGGTGTTTTATTCGATTGTGGACACGCCTAACAACGAGGGTTCCAAATTTTTCGACATCGATCGCTCGTCGGGGGAAGTGTTCACAAAGGCCGTGTTTGACCGTGAGGAGAAACAGGCTTACGCCATTCAAGTAAAAGCTGAAGATGGCGCTCCCTCGGCCAGACCTAACACGAGGAAAGGAGAACCCAACTCAGTTCGTAAATTAATTCGCATCACCATCACGGATAAAAATGATAATCCACCCACTTTTGAGCAATCTCTTTACGAAGCTACGGTACGGGAAGATGCTGACATTTTTTCGGTCGTGATAACCTTGAATGCGCGCGATCTTGATCAATCTTCAAAGATTCGATACGAAATCACAAAAGGTAATATAGGAGGTGCATTTGCAGTGAAAAATGAAACCGGTGCTATTTACGTCGCTGGCCCACTCGATTACGAAGTGCGAAAAAGGTTTGAATTACGTTTGGTTGCTTCGGATAACTTAAACGAAAATTTCACGACTGTGGTGATCCACGTGAAGGATGTGAACGACAACCCGCCTGTGTTTGATCGACCTACTTACGAGACTCAGATAACGGAAGAAGATGACCGAAATCTTCCGAAACGAGTTCTTCAGGTTACTGCGACAGATGGTGATCGCGACCGTCCACAAAACATTGTTTATTTCCTTACTGGTCAGGGAATTGACGACACAGACAGAGCCAACAGCAAATTCGCCATTAACACAACTTCCGGAGAAATCTACGTCCTAAAGCCTCTAGACCGCGACCAGCCGGATGGTAGGCCCCAATGGCGGTTCACAGTTTTCGCCCAAGATGAAAGTGGCGAAGGACTGGTCGGCTATGCAGACGTCGTCGTCAACCTCAAGGACGTAAATGACAACGCTCCTTTCTTCCCGCAAGGAGTATATATCGGCAACGTCACTGAAAATGGAACTGCAGGAATGGTTGTTATGACAATGACCGCAACGGACTACGATGATCCCAATGAAGGAACTAACGCCAAGCTCAAGTACTCCATCGAGAAGAATGTTGTCAACGAGTCGGGCAAACCCATCTTCGAGATTGACGAAGACACGGGCGTTATCAAAACGGCCGTGTGCTGTCTCGACAGGGAAAAAACTCCCGAGTATTCCATCCAGGTGGTGGCGACTGATGGTGGAGGGCTTAAAGGTACCGGCACGGCAACGATTAAAGTAAAAGATATCAACGACATGCCACCGTCGTTTACCAAAGACGAATGGTATGCTGAAGTGCCAGAAACTGAAGGTGACAACATTCCAGAGCAGCCCATTCTTGTGGTGTCCGTCAAAGATGACGACTTACCCGAAACTAATAACTTCCACTATAAGGTGATCGAAAGCAGTGGATTCGGAGCGGATAAATTCACCATGGTGCGTAATGCCGATGGCACCGGGTCCCTCAAGGTGGCCAAGCCACTTGACTATGAAGACTTTCGCCAGAGATACGGCTTTAATTTCACAATTCAAGTGAACGATAAGGGCGGCGATTCGGATGACAAATACCACATCGCGTATGCGAAAGTGCGTATCAAGTTGCTCGATATCAACGATAACAAGCCCGAATTTGAACGCGCCAACATCGAAGTGTCCGTCTTCGAGAATGCCGAAGTGGGCAGGAGCTTGGCCAAATTTTCGGCTACTGATGCCGATCAAGGAGGAAAGTCCCAAGTGAGCTACGCAATTGATCGCTCATCGGACAAGCGAAGACAATTCTCCATCACTCAAGATGGTACGGTTAAAATACAGAGAATGCTGGATAGAGAAGATACACCCCGGCATCAAGTGAAAATCTTAGCCATAGATGATGGAGTTCCTTCTAAAACGTCCACTGCTACCCTCACGGTCATCGTAATGGACATCAACGACAATGCCCCGCGCTTTCTTATGGACTACAGGCCCGTCATCCCCGAAAACACTCCTGCGAGAAAGGTTATTGAGATTTTGGCCACTGATGACGACGACCGGTCAAAAGGCAACGGGCCTCCATTCACTTTCCGCATGGATCCCAATGCCCCCGAGTACATACGTCAATTTTTCAGAGTGGATCACGACTCGAAAGGGGCTAATGGGGACGGTATGGCCATTGTCTATTCCCTTGTGACTTTTGATAGAGAAGTACAAAAGGAGTATATGGTACCAATAGTAATCAAAGACAATGGTAACCCGTCCATGACGGGTACGAGTACCCTGGTTGTCATAATCGGTGATGAAAATGACAACCGAATGCTTCCAGGAAGCATGGACATCTTTGTGTACAATTTTAAAGGTGATGTTGTACAAGCTACAGATGTTGGTCGAGTTTTTGTCCAAGATTTGGATGATTGGGATTTACCAGATAAGACCTTCTTCTGGGACGACAATAAAGAGCATCCCAACTTTCGTCTCAATCGCGACACTGGCATGATCACAATGTTGCCAGGCACACGAACTGGTCGCTATCAACTGTATTTTGTTGTCTACGATCGCAAACACACACAAGAAGTTAAAGCTAATGTATCCATCACTGTGCAAGAAATTCCTTTGGAAGCCGTTATGAATTCTGGATCAGTTCGATTGGCTGGAATCAGCGATGAAGATTTTATCCGAATTTGGGATTATAAGGAAAACCAAGTGATAAAGAGTAAATATGAGAAATTCAGGGAGAAAATCGCCGAGTTGATGGGTGTTGCCAAGGACAACGTTGACGTCTTTACTGTAATGATGAAGCAAGACAGACCTCCAATTACAGATGTAAGATTTTCCGTCCATGGCTCACCTTACCTGAAAGCTTCAAAATTGGATGGATTAGTGGCGCAACACCGTGAAGAAATCGAAGCTGAAGTGGGTATAAATATTACTATGGTTGGCATTGACGAGTGCATGATTGAACATCAAGAATGCGAAGACAGTTGCAGTAACGAATTAAGAGTTTCGCCACAACCGTACATGGTCAACTCTAATAAAACTGCATTGGTTGGAGTGCGGGCGTTTGTTGTACGGGTTTGCAAGTGCAAAGCCCGGGATTTCGAGGTTCGAGAAAACTGTAATACCGTTGTTTGTTTCAATGGTGGAAGATGCGTGGAAAATCCTGGTGGCGTTGTTTGCGAATGCCCACGTGGATTTGACGGACCTCGTTGCCAGCAAACTACACGAAGTTTTCGAGGAAATGGTTGGGCTTGGTTTAATTCATTGGAGCAATGCGAGAACTCACATCTTAGTCTCGAGATTTTGACTAAAGAACAAAGCGGGCTTATATTTTATAATGGGCCTATCGTGGACCCAGAACCCGAAGAAAGGATAATAACAGATTTTGTTTCCTTGGAGCTCATGAATGGACGGCCACGGCTTCTTATTGATTTTGGTTCTGGAACACTTGAGTTGAAAATTGAGAGCCGATTTTCTATTGCTGATGGAGAATGGCATCGTATTGATCTGTTTTGGAATGCTGAGTTGGTTAGAATGGTAGTTGATTTCTGTAAAAATGCGTATATTGACGATCGGGAAGAGACAGCAGGACCGCCACGCTTCGACCGTTCTGAATGCGAGGCTAAAGGCATAACACCGCCGTTCAATGAATTTCTTAATGTCAATGCACCACTGCAACTCGGTGGTATAGCGCACGATAAAATCAAGTACAGCTGGGCGCACGAACATACACGACTTGGATTTAGTGGTTGCATAAAAAATTTTGCGTATAACGGAGAACTGTACGACTTGGCTGGTCCTGGATTTGCGAAGAACAGTATCGGAGGATGTCCTCAAACAGAAGAGCAATGTAATCCAAAGAACACTCCACGATGCCTTCACGGAACTTGCCTGGCTTCATATTCAGGGGCTGGATGCGAGTGCAAACCGGGTTTTTTTGGGCCTCGCTGCACCAGACCTACTGATTCATCGACGTTTGAGCCAGATAGTTATGTCAAATATGCACTCTCGTTTGAACCGAATCAATTTGCGTCTGAAGTTCAGCTGCGATTTCGAACACGGCGTGAACACGGCGAATTGTTTCGTATCAGCAACCAACACGACCGAGAGTACAGCATTTTGGAGATTAAGGATAAATATTTACGGTTTAGATATAATTTGAACAACGCGCGCACTGAAGAACGAGAACTTTGGCTATCTGCCATCATTGTAAATGATGGTCAGTGGCACACGGTGCGAGTGGCACGATACGGTAGTGTCGCCTATATGATGTTGGATGGCGGAGAGGGACGACGCTACAACGAAACACTCGATTATGAAGGTTTACATCAATTGATGAAAGTGGAAAAGCAAAATGTATTTGCTGGGGGTTATGTTGAGTACAGTGGCCCCGGAATGGTCACCGTGCACAACGACTTCCACACAGGTTGCATGGACGATATCAGGTATGATCAAAAGCATTTACCCCTCCCGCCCCGTGAAAATGGAACCGAAGTTGCGGCCGTCGTCGACTATAAGCACGTGCGCAGTGGATGCCCATCCAACAACCCGTGCGTAGGCTTCACTTGCCCCATGCCATTTGTTTGTGTTGACTTGTGGATGTTGGCTGAGTGCAGATGTGCGTCGGGATTTGTCATGTCAGCTGATGGCAAAGACTGTGAAGACGAAGATGAATGTCTAGCTAACCCATGTCTCAATGGAGGCATTTGTAAAAATTTACCAAACGGACAAGGATTTTTATGCGAATGTTCGCGGGGATACGCCGGAACCACTTGCGGTTCGCGGCAAGAAGAGCGTGTCGTCCGCTTGAGCATGGGAGCTTTGGCAGCCATTTTAGTTTGTTTGCTCATAATTTTAATTTTGGTGCTAGTGTTTATCGTGTACAACCGCAACCGGCGGACCCAGATGGCTAAATACATGGGCGACCCAGATGATGACGTTCGTGAAAACATCATTAACTACGACGATGAGGGCGGTGGAGAAGACGATATGAACGCATATGATATCACACCGCTCAGGATTCCTATTGATGCTGCAGGGCATCCACTTACTGCCAAACAACAACCTGTGTTAGATAAGGGCAAGGACCCTCGCCAGGCTCGAATTTTTCCACTTGGCAGACATCCTGACGTGGGCGATTATATTAGCGAACATTTGGACAAAGCAGATCATGATATAAATTCACTACCCTTCGATGATTTGCGACCTTACGCGTACGAAGGTGGTGGAAGCACGGCCGGATCACTTAGCTCGCTCGCCTTGGGCACCGACGACCAAGAACAAGAGTTCGACTACCTGAATGGGTGGGGACCTCGTTTTCAGAAATTGGCTGACATGTATGGGCCTATGCCAGCCGAGAATGAAGATGAGTAACAAGTTAAATAGTACAGCGATGATTATACTACGATGACGTCTACGGTTAACACATTCCAAGTTTTAATACATAAATGGTCTTCACTCACATGGATACAGTCACTGGCTTTCTGTTTGGATCCCCCAACTCGAACTCATGTCAGGCAGTCGTCCAATCTCTTGACTTAGGTATTGTTGTGTGCTTAGGTGAACGAA
>A_reconstructed_transcript_of_hypothetical_Ea1-cadherin_in_Eurytemora_affinis
ATGGGACGAGAAAGGACTTTATCGAAAGGACTCGTCCTAGTTCGGAGTTCAGTTCTAATTCTATCATTTCTAGTTCTTTCCACATCGTCTTTTGCCAGACGGTCGAGTAGTAGTAAATACTTGGACAAAAGTCTAAACCCTGATAGTTCATTTCAGTCTTCCAGGCATTCAAGATGGCGACGGATGCCGCGACCTAATCCTGAAGCTTTATCAGATTCTGAAACTTTGTTATTGTTAACACAGGAGAACCAAGTTGACCAGGTGGCTAACCTGTACAAACCTGAAATCCTGAACTGCGATGAGAAACCTAGTGTTAAAGAAGAGTCTCAAATAGATACTGCCGTGGTCCAGGTCCAAGCTGTGGATAAAGACGACCCCTCCAGCTCGGCCGGTCGGGTAGTTTTCTCCATAGTCTCAACTCATCAGAAGTTTAAAATCAACCCAACCACAGGATGGATTTCAACTAACAAGATTTTTAACCGAGATGAACCTGATCGGGAGAAAGAGGTTCATGTTACAGTGAAGGCTAGTGACAAGGGTCGACCCTCCCTGGAAGATGTGTGTACTATAACTGTTGTAATTGAAGATATTAATGATAATTCTCCAATATTCGACAGAGCAAGCTACGATATTCCAATAGCGCAGGATACAAAAGAAGGGACTCCTATAATGCGAGTATCTGCTACGGATATAGATGAAGGAGATAATCAGAGAATAACATACGAGTTCCAGGCCTCACAATATCAACAGGATATTGAATACTTCAGATGGGATGATAAAACAGGCGTTGTGACACTTAACAAGAAAATTGATAAACCTGTAGGATCCGTCTTCCTTCTTACGGCGTATGCTAAGGATGGAGGTATTCCACCCAGGAGTTCTCAAACAGCTGTAACTATTGATGTTAAGGAGAGTAATAATAAACCCCCAAGCTTCAGACAGGGACCAGGCGCTGAGATAGAACTAAGCGAAGGAACAGTAGACTGGAATACACCCATAGTTAGCTATACTGCAGATTCACAGATACCTGGTGACCCAACCCTGTTCTTTGAGTTGGTGAATGGTAGAACTGAACAGACAAATAAAGATACAACCTTCAGGGCTGTTCAAGATATTTCCAACCAGCAGCGTGTTATCATCTATCTGGCCAAACCACTAGAATTTGAAAAGGTCCAAGCGTACACACTGACCCTGCAGGTGAGGAACAGTCAGGATCTGGTTGCTGAGGCCCAGCTCAACATCAAGGTGAAGGACGAGAACAACAAGAGCCCAGTTTTCACCAATATCGAGTCAGGTGCTGTACTTGAACATGAACCTGCTGGAACTGTTGTTATGTCTGTATCAGCTATAGATGGAGATGGAACCTATCCTAATAACAGGGTCAAATACTCCATATCTGACTCGAATCCTGAACTTCTATCAAAGTTCGACATAAACCCCGACACCGGTGTTATTACGACTAAAGTCGAGTTCGACAGGGAAGAGACTGCGTACTACGCCCTGACTATAATTGCCTCCGACGGAGCTACGAGTAGCCTCCTAAAGAATAATAAACCGAACCAGACTCCCCAGAAGTTTAGGATTGTTATAAAAGACAAGAATGACAATCCACCATACTTCCCTCAGCAGACGTATAGAGCCGAGGTCCCCGAGGATGCTGATATTGGGAGTAAAGTTATCGAAGTTAAAGCCCAGGATCTGGATAAAGAAGCCTCACTGACCACATACAGTATTGAGAGCGGTAACCTCAACAACGCCTTCAAGATCGAGGAGCAAACCGGTTTTATCAGAGTAAACACTGAATTGGATTACGAAACAATCCGAGAGTACACTTTGAGGGTTCAGGCATGGGATGGTCAATACAGTAATGACACTACAGTGCACATTGACATCTTGAACGTGAACGACATGAAACCAAGGTTTAAAGAGGAGAAGTATGTCACAACTCTCAAGGAGAACTTTGTTCCGTCCTATCCAATATTCTCGGTTCAAGCTGAAGACCCTGATATTGGGGATCCATCAGTTCCTCAGAATATAACTTACTTCCTGGATCAAACAGCTCAGATAGCTCCTCATTTCCAGATATCTAGCGATGGAGCTCTTAGAATTGTTAAACCACTGGACCGTGATCTACCGGACGGGTTTCCGGTCTGGACAATGTTTGTATTTGCTAAGGATGAGAATGGTGGACCAAACGGTCGAGAAAGCTTTGTTGAGTTTGAGATAACTCTGGATGATGTGAACGACAATGCTCCATTTCTAAATATGCCTGATGGACTTGTTTGGCCGGAGAATTCCCCTCCAGGTGAGGTTGGTAGACTTGAAGCCCTGGACTATGATACCCCAGCCAACGGACCCCCCTTCACCTTCAAGATAGACCCTAAGGCCCCTGCCTCCTTCAAGGCCAAGTTTGGGATTAAAAAGAAGAGTAATGGGGATTACTACCTAGAGACAAAGGAGATATTTGATAGAGAAGAACTAAAGGTTTATGAGATCCCTATTGAGGTGGCTGACAACCAGGGTTTGAAGGCCGTGTCCTTCCTCCGTTTGATCATCGGGGACAAGAACGACAACCCTATGGAGTCCGGGAGCAGTGAGATCTACGTGTACAACTACATGGGTCGGGCACCCACCACGGAGATCGGTAGAGTCTACGTCGACGATCCTGACGATTGGGATCTTCCAGACAAATCTTTCTTCTTCAAGGATCCATCTTTGTTTCCTGATTTCGAGCTGAACAGGGACAACGGGATTATATCTATGAAGGAGGGGATTAAACTAGATGAGGAGATTAAGGTGTATCACATGGAGTTTCGTGTAGAAGACCCGGTTCACCAGCAGACCGGACCCAACGCCGTCTATGCGAACGTCACGGTCACCGTTCAGCGGATACCCAAGGAGGCCGTCACCAAGTCCGGCTCTATCCGTCTTGACATATCGCCGGAAAAGTTCATTTCCGCCGAAGACGGTCGTGAAAAACTGACCAAGCTTCTCCGTGGATATTTGAATCCGAACGCATCCATTGTGGATGTATTCACTGTGCTACCGGCCGGTCCTAACGGGGAATTCACCGATGTCAGGTTCTCTGCACACGGTTCTCCCTACTTTGCCCCGGAGAAGATGGAAGTAACGGTTGCGCGGCGGAAAATGGATCTGGAGCGCACACTGGGATTCAAGATCCTGATGGTGCACATAGACGAGTGCTTATACGAAGGAACAAAATGCGAGGGAAGTTGTTATAACTCTCTTGAGATAGAAAACAACCCCACCGCCATAATGACGAATACAACAACATTTGTCGGCGTAACGGCCCGTGTCGAACCCAGATGCGGATGCCCGGTGGACAAGGCTTTCCAAACCTGCTCCGCCGGTTTCGAGGCACCGGATGCGGGAACTGAATGTTTGAACGGCGGAACATGTGACGGCCGACAGTGTAAATGTCCGGCGGAAAACTCGCCGGAGTTTGGTCCACAGTGTGAAAAACTGTCGGCCAGTTTCCGGTACGGTTGGACGACCCAGCGCGGCGTGTCAGCCTGCGCCAACACCAGTTTATCCTTCATGTTCACAACGAAGCAACAGGAGGGACTTCTACTATACCAGGGCCCATCTCCAAACACAGTGGTTGAAGGAGTAACAGATTTCTTCGCAGTAGAACTACAGGAGGGAAAACTTAAATACTTTCTAAACTTCGGAGCCAGTACACAGATAGGAGTTGTACCCAAGGTTGTATCGGACGGTGAGGAGCATCATGTGCAAATATCCTGGACAAATAGTTCTGTTAGTGTTATTCTGGATAATGGGGAGTGTATTCCTAATATTAGGGAGTGTCAGTTACAGAACTCACGGCCCCAGGGTAAATCTCAATTCCTAAACACGAATGGTCCTCTCCAAGTCGGAGGTCTATACTTTGGTCCTGAAAGACTACGTGAGCTTGCAGCTGAGCTGGGGTTGACCCGTGAGGAGCTACCTGGAGGAACCAGCTACGGAGGTTGTATCAGAGAACTCAGGATATCAGAGGGTGGAGCTAGTAGATATGTTAGTCTAGGCACTCCTTCAGACGGAGAAAACTATCAGGATGGGTGCAGTATGGAATATGTTCTAGCGGTTGAGGCTACGGGGATGAATTTAAACTTTCTTATTATCATCCTTGTCATCCTGGCCATCATCCTCACAGCTGTTGTTGTACTCGCTATGTACAGGCGGCGACGTGTTCACTACAATGACAAGGATATTGATTGTGATATTCGTGAGAATATCATCAACTACGAGGATGAAGGAGGTGGTGAGGGAGATCAAACAGGATACGATCTTTCTGTTCTCAGGATGATGTCCGGAGAGAATGGGACTCCAATGCTCCACAGTAAGGATAAGATCCCTGCCCCCCAGCACAGGCCTCCAGTGGGTGAAGTGCCTGGTGTTGAAGATTTCCTTGATGAGACTAAGGATAGGATGGATCAGGATCCAGAAGCAACTCCTTATGATGATCTTCGCCATTATGCATATGAAGGAGACGGTAACTCTGGAGGTTCTCTCTCTAGTTTGAACTCAGGATCAGACGCTGATGAAGATTTACAGTTCGAATATTTAAACCAATTTGGGCCTAGATTTAAGAAGTTGGCAGATCTCTATGGTAGAGAATCAGACTCAGAAGATTCTCAGGATGGTATGGATAACATGGGATATTATCCTTCCTCCGGAGCTAACCTTGACCCCAACCAGCCTCAGGGTCAACCGGGGTCAGAGTCCTGGTGTTAA
>A_reconstructed_transcript_of_hypothetical_Ea2-cadherin_in_Eurytemora_affinis
CACTTCTACAAGAGATATAATTAAAGATGAAGGTGAAGTGAACAAACACGAAGGGAAACAAGATGAAGATTAAGTTTAATGGTTAAGGAGGAGTAAAAGAACTCCATAATGATGGGTTCTCCAGGGACTAGCCTAGTGATCTTGGTGTGTATATGTAGAGTTTTCTCTAGTGATATTAGTTATCTCCACCTACCCTCCAACTCCTCTATAGGAGATATAGTCAAGGTATTCCCTGACCTGGACGGGTTGACCCTGCTTCCTAGCCCAGCATCATCAGCCTTCTACCTTCTCAACTCAGGGCATCTCATGCTTGCAGATACTTTAGCTTTTAAAGCAGGGTCTAACTTTTCTATTGCTGTCTCCCGACAAGAGGAGGATCAGTCCACGCTTCATATTATAAATGTGAACGTGAAGGATCCTAACAGCCTGCTCAGGTTCACTAGATCACATGCAGTTCTCTCCGTATCCGAGAACCAACCTCCTCACACCGAGGTTGGAGAACTCAAGGTCCTCGGAGACCACAACCACAACCTAGAGATTAAAATTCATCCTGTCAAGATTAGACGACAGATCTCAGCTGCTCTGGTGTACGGAGAAAACTCAACCCTGATCTCAATCTCAACCCTTGAATCTCTAGATCATGAATCTGATCCTGAACTCAAGTTCAGAATTCTTCTCACTAATCCTGAATCTCATGAGAGAGCTGTTATCAACGTTAATCTTTTTGTTAAAAATATAAACGATAATGCTCCAGTGTTCAAACAGAAAATCTACAGTTTAACCGCTCCGCTGTCGATCCGGCGGTTTGAATCTGTCGGCCAGGTGTCGGCGATTGACCCTGACGGCGATAAAGTGATCTATCGAGTAGTGAGGAAGGGAGGACCCTTCGTGATAGTTCCGCAAACTGGTGAGATTCTGCTATCTGAACTTCCAGAACTTAGGATGTATCTTTTACAGATTGTTGCTATGGATACCCGGTCCCCCTCCCTCACCAGTAAACCCGCCCTTGTCTACATCAGCTTCGAGGATAACGAGGTCCTCCCTCAGAACATCACGGAGGCACACTCCAGGGTCAAGCGTCGAGTAACACGTGCTGTGCGTCCCACGAAGCGCAATGATTTCACCGAAGCGGACGGAGAACCAGAGGGAAAAATAGTGTTCTCTCTAGAGAAAGAGAGCGAACATGAAACCTTCAAGATACGAGATGAGAACCCCTGGGTAACGGTTGAACCGAACGGTGCCGTGCGGGTAAAGAAGAAGTGGGATTATGAGGAGTTAGGTCGGGAGAAGACGATTGATTTCTGGGTTATTATCACTAACTCCGGCAGCGGAGACACTGACAATCAGAGAGTAATCATCAAAGTTAGAGATGTTAACGACGAACCTCCGTACTTTATTAATAGACCCCTTCCCATGCAGGCTGTAGTAAAGCTGAATGCTCCACCGAATACTCCAGTATTTACCCTCCAAGCCAAGGACCCGGATTCGGATCCAAACCTCCATTATTTCCTGGTCAGAGATAGAACTGGAGGAAGGTTTGAGGTTGATGAAAGATCCGGAGTTGTTAGAACCAGGGGAGCTGAAGCTTTCCAACTAGACATGGAATACGTTCTCTACGTCAAGGCTGAGGATCAGAATGGTAAAAACGGGCGAACCTACCAATCTACTCCAGAGGAACGTTTATCTATTGTCGGAGGAAAACGTCCTCCTCAGTTCTACATGCCGTCCTACGAAGCGGAAATACCTGAAAGTCAAAAGAAGGACTCTGACATCATTTCGGTGAAAGCAAAGTCCTTTGCTGACCGGGAGATTAGATACACTCTGAAGGCCCAAGGACAGGGAGCTGGAACATTTAACATTGGACCATCCTCCGGGATTGTTAAGCTAGCCAAGGAATTAGATTTCGAGGATCTCCGTCAGCCTCACATCTACCAACTTCTTGTCACTGCAACAGAGGATTCTGGAGGATTTTCAACCTCGGTTGAGTTAACCATAAAAGTGTCTGATGTGAATGATAATGCTCCAAAGTTTGAACTTCCTGACTACCAAGCGCATAACATTGATGAAGATATTGCAATAGGAACTTCTATTATGAAGGTCAAAGCTTCTGATGCAGATTCTGGAAGTAACGCTGACATTGCCTACTCTGTGTCTGATGATCATTTTGCAGTAGACTCCAACGGTGTTATTTCTAACAACAGAAGGCTGGATGCTGATAGTAACAATGCCTACTATGAGTTCCAGGTTACTGCTAAGGATAAAGGAGAACCGGCTAGAACAGGAACTGCTACTGTCCGTGTGTACACGGAGAATAAGAACGACGAGGAACCAAGGTTCTCCCAGCAGGTTTACACACCTAATGTGGATGAGAATGCAGGTCCGAATACCCTTGTCACAACTGTCGTTGCAAGTGACAAGGACGGAGACGGAGTCACTTTCGGATTTGTCGGAGGATCCCAAACCTCGGGACTATTTAAGATTGAACCAAACACTGGTGTGATCCGTCTTAACTCTGGAAATATCAACCTTGATCGTGACAAATATGAACTAAATGTTACAGCTATGGACGATGGAAAATGCTGTATGGAGTCGGGAGATTCCAAAAATCCTCAAAAGGTTCATACCTCCACCGCTGTTGTTGTTGTTTTTATCACGGATGTGAATGACAATAAACCGATCTTTGAGGACTGCAGTTCTTACACTCCGAAGATAGAAGAAGGAGCTCCTAACGGCAGCCCTGTAATTAAAGTAAATGCTGTGGATAAGGACAAGGGAGTGAATGGTCAGGTCAAATATTCAATTGTTCAGCAGCCCCATCAGAAAGGAACCAAATTTACGGTAGACGAGGAAACTGGAGAACTGTTTACAAACAAAGTATTCGATCGAGAAGGCGACGATGGAAAGAGTGTGTCTGTTACAGTCAAAGCTATCGACTCTGGAGAGCCTTCGCTTGAAGGTGTTTGCTCCTTTACAGTGGAGATTACGGATGTTAACGACAACCCTCCACTCTTTGATCGGCAAAAGTACATCGAGAACGTGAAGCAGGACACGAACATCGGGACCAACATTCTTCGTGTCTCCGCCAGCGACGAGGATGCGGACAATAATGGTGCGATCAGATATAGCTTGGCAGCGCCTTTCCAGCGGGATGATCTCAACTACTTTGATATTCAACCTGAATCTGGTTGGATTTTCCTAAAGAAACCTTTAGACCGCGAGAGTTATCGACTGGAGGCCATAGCAGAGGATCGTGGAGATACCGTTCTCTCTCGAACAGTTGAGGTTCAGATAGATGTTGTGGATCGGTCCAACAAGCCGCCGGTGTGGGACCGGCCCGTCTACGGTCCAATCTATGTGAAGGAGAACACGGCCATCGGGCAAACTGTTACTTCTGTAAAAGCGAGCTCCGGTATCGAGGATAATCCGACGATCTTCTATCAATTGATCCGAGGATCCACCGATCAAACAAATAAATACGATACGTTCTATCTTCAACAAAGAACGGAGAATGGTTGGACTTACGCTGATGTGAAGGTTAATCAACCCCTGGACTATGAAAGAATTAAGGAATACAATCTCACTATTAGAGTTGAGAATAACGGAGCGCAGCAGCTGGCCAGTGAAGCAACCATCTTTATAGTTCTTGAGGACGTAAATGACGAGATACCTCTCTTCACAGAGAGAGAACAGGAAACTGTGATGGAAGGAGAACCAATAGGAACCCCAGTCACTAGGGTAAACGCTATTGATAAGGATGGAACCTTCCCTAATAACCAAGTTTACTACTACATCGTCGACAGTGTAAGGAACGAGGGGAAGGACTTCTTCGAGATCAACTCTCAGACCGGGGAGGTCTTCACCAAAGCAGTTTTTGACAGGGAGACGAAAGGTGCTTATGCTCTGGAAGTGGAGGCAAGGGATGGAGCCCCATCTGCTCGACCTAACAGTGGCGGTCAACCTAACTCAGTGTCTAAGTTTATCCGTATTGGTATAGCAGATAAGAACGATAATCCTCCATACTTCGATAAGGGACTTTACGAAGCAGAGGTGGATGAGAATGAAGATATCCAGCATACAGTTCTCACTGTAACTGCTAATGATAAGGATGAATCTTCAAGAATTCGTTACGAGATAACACGTGGTAATTTTGGTGGTGCATTCGCAGTGAAGAATATGACCGGCGCGATATATGTAGCTGGGCCTCTCGACTACGAACAGCGGAAGAGGTATGAACTACGTCTGGTTGCTTCAGACAACTTGAATGAAAACTACACAACGGTCGTTATTCACGTCAACGACGTTAACGACAACCCCCCAGTTTTCGACCGTCCGACCTATGAGACCCAGATAACTGAAGAGGATGATAGAAATCTACCAAAACGAGTTTTAGAGGTTAAAGCATCGGATGGAGACAAGGATAGACCTGAGAGTATTGTTTATTTCCTGACTGGTCAAGGGATAGACCCGGAGAGACCAGATCATTCAAAGTTTGATATCAACAGAACATCAGGAGAGATTTACGTTCTAAAGCCTTTGGATCGAGATGAGCCGAACGGTCGTCCTCAATGGCGGTTTACAGTATTCGCTCAGGACGAGGGCGGACAAGGCCTAGTCGGCTATGCAGATGTGCAGGTCAACCTGAAGGACATCAACGACAACGCCCCTTTGTTCCCCCAGGGCGTGTACTACGGCAATGTGACAGAGAATGGTACGGCTGGTATGATGGTGATGACAATGACTGCTACTGATTATGATGATCTGGAGGAAGGAACCAACGCCAAGCTTAAATATTCTATTGAAAAGAATGTTATTGATGAGAATACTGGAACTCCAATATTTGAGATTGAGGAAGAGACTGGTGTGATAAAGACTGCAGTATGTTGCCTAGACCGAGAAAAGACTCCAGATTATTCTATCCAAGTGGTTGCTATGGATGGTGGTGGATTGAAGGGAACTGGAACAGCATCTATCCGTGTTAAAGATATCAACGACATGCCACCCAGCTTTACTAAACAAGAATGGGTGACTGAGGTTGATGAGACCGACGGAACCTTGCTCCCTGATGCTCCAATTCTTACAGTTACAGTTCATGATGAGGACGAAAGTAATAAATTCCATTACAAGGTGATAGAGTCCTCAGGGTTCGGAGCAGATAAGTTTACCATGGTTAGGAACAATGATGGGACGGGATCTCTCAAGGTTGTACAACAGCTTGACTACGAGGATCAGCTGCAAAGACAAGGATTCAGGTTCAGGATACAGGTTAACGACAAGGGGGAGGATAACGACAACGACAAGTATCACGTCGCCTACTCCTGGGTTGTTGTCAAGCTCAGAGATATCAACGACAACAAACCCATATTCCAAAGATCAAATATTGAAGCAAATGTTACAGAGAACGCTAAGGTCGGAAAGGCTCTGGAAAGGTTCCGAGCTACAGATCCTGACCGCGGAGGGAACAGCAAGGTCAGGTATGCCATTGACCGGGCATCTGACCGCCGTAGACAGTTTGCCATCAGCGAGGATGGCACAGTAACAATACAACGTGAACTAGACAGAGAAAGTGTACCTACCCATCAGGTTAAAATTCTTGCCATTGATGATGGAGATCCACCCAAGACTGCCACCGCTACTCTAACCGTTACCGTTGACGATATTAACGACAATGCCCCAAGGTTTTTGAAGGATTACCGACCTGTTCTACCTGAGCACAGTGCTCCCAGGAAGATAGTCGAAGTGCTGGCAACTGATGATGATGATAGGTCCAGGGGGAATGGTCCATCCTTTGTATTCCGAATGGATCCTAATGCTGCAGATGTGATTCGAGCTGCGTTTATTGTTGAACATGATCCAAAGGGTGCTAACGGTGACGGTATGGCTGTTGTAACCTCTCTCCGATCCTTTGACCGTGAGAAGCAGAAGGAATATTTGATCCCTATCGTGATCAAGGACTCAGGGAACCCCAGCATGTCTGGCACCAGTACCCTTACTGTCATCATCGGAGATACCAACGATAATAAGATGCAGCCGGGACAAAAAGATATCATGGTTTACAACTATATGGGACAATCCCCAAGCACAGAGATTGGACGAGTGTATGTACTAGATAAGGACGACTGGGATATTGCTGACAAGACGTTCAAATGGTTGAAGGACGAAGCGCATCCCTACTTCTCCTTGAACCGTGATACAGGGATGATCACTATGAAGCATGGTGTGAAGGAGGGAAGATATTCTCTCAAGTTCCGGGTTCAGGATCGGAAACACACCCAGGTGGATGTACCCGCTAATGTAACAGTTCTTGTCAAGGAGATTCCTCATGAGGCTGTTATAAACTCAGGATCAATGCGCGTCGTTGGAATCTCTGACGAGGATTTTATCCGAACCTGGAACTGGGACACTGAGCGTCAGGAGATCAGCAGAGCGGAGAGGTTTAAAGAGAAACTCTCTCAGATCATGAATGTCAAGGTAGAAAATGTTGATGTGTTCAGTGTAATGAATCATGCTAAGCAGGAGAAGACGACTGATGTCAGGTTTTCTGTTCATGGTTCTCCGTACTTTAAACCTGTCAAACTAAACGGACTCCTGCTTCAGCACAGAGAAGATTTTGAAAGAGAACTGAAGATCAATATAACCATGGTTGGGATTGACGAGTGTTTGTATGAGAACCAGAACTGTGAAGGCAGTTGTTCCAATTCTCTAGAAATATCGTCTTTACCCTATATGGTAAATGCTAACCGAACAGCTCTGGTGGGTGTTAGAGTTTTAGTTGAAGCTGAATGTTCTTGTGGAGCAAGAAATTTTGACAAACCTGAAACTTGTCGAAACGTTCATTGTTACAACGGAGGCCGTTGTCTGGAGGGTAGATGGGGAGTTAGATGTCAATGCCCTCGAGGTTTTGACGGTCCCAGATGTCAACAAACTACGAGAACCTTTAACGGAAAAGGCTGGGCATGGTATCCCCCTCTGGAACTCTGTGAGGAAAGCCATCTTTCTGTAGAGTTTCTTGCTAAGAAACCTGAAGGAGTGATCTTGTACAACGGACCTATAGTTCCACCGGAGGAAGAGGAATTACTCATCTCAGATTTTATCTCTATTGAACTCGCGAGAGGTCAGCCAAGACTTCTCCTGGATTTTGGATCTGGAACTCTGGAGCTGAGAGTTCCAGTGAAGAACTCCCTGGATGACGGAGACTGGCATAGGATTGATGTCTTCTGGGACAGAGAGACGGTTCGAATGGTTGTTGATTTCTGTACCTCTGCCACAGTAGTAGAGCATGAAGATGGATCACCTATTGAGTTTGATGATTCCAGCTGCCAGGTTACTGGACAAATACCTCCATTTAATGAGTATCTAAACGTAAATACTCCACTGCAGATCGGAGGCATGGCTGTTGAACAGTTTGATCCGGTTCAGTATAAATGGAGCCATACCCCGGCTGGGAAACCGTTTGACGGTTGTATCCGGAATGTAATCCATAATTCTAAACTCTACGATCTGGCTGAACCGGGATTATCCCGTAACTCTATCCCGGGTTGTCGACCCACTGAAGAGGTTTGCAACACTAACAACAGTCCAGGTTCAAGGTGTGGAGATCATGGTCGTTGTGTCGGATCTCTCCGTTCTCCTCGATGTGAATGTAACCCAGGATGGACTGGACCTGATTGTAAACTGGAAACCATGCCTAGTACATTCAACAGTCAGAGCTATGTTAAATACGCCCTGAGTTTTGAACCTGACAGGTTTACTACGGAGATACAGCTAAGGTTTAGAACCAGAGAGGAGCAGGGAGAACTCTTCCGGGTTTCAGATCAGCATAATAGAGAATATGGTATACTAGAGATACAGCAGAGCAAGCTCAAGTTCAGATATAATCTTAACTCATTGAGAACAGAAGAAAAAGAGATATGGTTAAGCGCTGTCTATGTTGACGATGGGCAATGGCATATTGCGAAGGTAACCCGATACGGTTCCGCCGCGATTCTAACCCTTGATGGCGGAGAGGGGCGGAGATACAATGATTCCTTCCTATTCATCGGACACCAAATGATGGCCGTGGATAAACAAGAAGGGGTTTATGCTGGCGGAAAGGCGGAATACACCGGAGTCAGAACATTTGAAGTTTACTCCGATTTCTCTAAAGGATGTATGGATGATATTAGATTAGAAAGAAAACCTCTTCCTCTTCCACCTCAGCTAAATGGAACTCAGTGGGGTCAGGCAACCATGGCTAGAAACCTGCAGAAGAATTGTCCGTCTAACAACCCCTGCGCCAATGTTATCTGTCCAAATCCGTTTGTATGTGTAGATCTATGGATGGAGTATGAGTGCTCGTGTCCACGAGGGCAGAGGGTGACCCCTGATGGTAAGGGCTGTGAGGATAGGAACGAATGCCTGGATAACCCTTGTCTTAACGGAGGTTCATGTTCTAACCGTGATACTAACGAGAGATATAAATGCTTGTGTACAGCTGGATATTCCGGAGCTAATTGTGAACTCATGCAAGAGGAACAGATCCTACGGCTTAGTATGGGTGCACTGGCAGCCATATTGGTCTGCTTATTAATCATTCTAATCCTGGTTCTTGTGTTTGTTGTTTACAACCGGCGGCGTGAGGCGCAGATAAAGTACCCTGGACCAGACGACGACATCCGGGAGAACATAATCAACTACGAGGACGAGGGAGGCGGCGAGGATGATATGACCGCCTTCGACATCACACCCTTGCAGATACCCATAGCAGATCCGGCATTAGCCCGACATAGTTTACAGAGACAGAAAATACAATACCCTGGTCCTATGCTGGGACCAGACTCAAACGTCGAGACCTTTATTGAAGATCATAAACGGCGGTCAGACCTTGACCCATGCGCCCCGCCGTTTGATGATCTTAGAAATTACGCATACGAGGGAGGCGGTAGCACGGCGGGAAGTCTTTCGTCCCTCGGCTCGGAGACAGATAATGGACATATAGGTCCATTCTAGACCCGTGGAACAATAGACAGCATTCTTCTTCTTTTACCAAAGTTGATTAAGAGACAGGAAACTAAGAAAGGAGTTCTTCTAGTTCCTAGCTCCAGGTTTCACGAATATTGGAACCCTGTTCCTGTCTCTACATTCCTGATTCCAGGTTGCATTTAGCAAGTTCCTGGATCCAAGTTCCAAGTAGCCAATTTACAACATGGACACTTGATCTAACATCTATCTTATTAGATCACCGCGTCCGAATTTTATACCTTACATTCCTTTTGTAAAATTCTACTGTTATAGCAGCGTAGAAAACATTTGTATCTGCACTCCCCGTTATATTTAATCCAGGCCGCAGTCATAACTGTTATAGTTTCTCTAAATCAACGTTTGGCAACTGTCTTAACTGTTTTTTAGTTTTCTAGATAAACAAGACGCAACCTCAACTGTTCTGTTCTAAATAAAAAATAATTGTTGCAATAAAAACAGTTAAAAAGTATCAAGACGTGTATAACGCGGATAGGATAAGAAGAAAATACTGAATTCAGTGTTCTTTATTTTGAAAACGGTAATTCTTCTTAGTTCTATACCATAAATATATGCTCCTTGATCACTTAGGTTAAAAATATCTCTGCTTATGCGTAATTGTAAACCTCACATATATGATCTCATTCCCCATGCTGTTCTTTTTACAAATTACATTTTTTAGAACAGGGTGTGCAAAAAAACATTCTAATTTAGGAAACCGTCTCCACTAGTTTATCAATTGAGTCAGGTTTTAATACTTACCCTGTGTTTACCCCTCGGCTCAAACAAGTTAATTGTTAAACAATATTTAAGTTGTATCCCCTGCACCCTCCCCCCCCCCCCCCCCCCACTCCTTCTCTTTTTACAACTTCATGCTCAATATTTACACGATGTTAGATTAACAAAAATATCCGCAATAGACGAATCTCGAAAACTTGAAAAATGGTCACAATATTAATATTTTTGTTGTTGAATTTTTCACTTGTTATTTAAAAACTTGAAAATATCATTTTATCTTTGCAAAGGGGAAATAGCTATGTTTGGTGACCTTTGTTTAATAAATACTCGCAATTCAACGGATAAATTAGACATGAATTAATCTTGTAATCGTTTTATCTATTATTAAGTTCTGTCTTCCTGTTATATATATATTACATATTTAATGCTGAGGATGCTAGATGATAAATATTTTAGATTTTTGTCAGATTTCTTCCTTTTAATAATGTTTCATTTTTTCGCAGTATTCATTTTATCATTTTATGTCACAATTCAGCACCCAGTGTAATTATATTAGTCCCTGCTAAATCTAAAACTAGATTTTGAATTAGTAATGTAAACAAAATTTAGAACAACTCGTGTTTTTAAAATTTTAGTGTTTTTCTGTACAGTTTGTACATTACACAACACAGTGCACATTTTAATAGTAAAACTTGTAACTTTATATAAGTTTGATAATTTTTTTTCACATAAATTTGTAGAGGATTATTTTAAACTTTACAATGTGTTGTGTAACCACGTAATCTTTATTTGATCATTTTGTTAAACTACTTTATCATAATTTAACATTTGTACAAAACCCAGGAATTCTAGTCAATAAGTACTTCAGTTTTATCTCTTCTATATATATATATATAGGGCAGAAAATAAGAAGAAAAGAGGTTCAAATTATGCCAAAAGTATTCTAAGAAAACATTGAGAATTGAATAATCTAAAGCGCAATAATTCCGACTTTTTTCTCTGTCTTTTTCTCGCTCTTTTCCTACTCAGTGAAAACTTGTGATTTTTATGTTTATTTCAAGTCTGTATATAACATTATACTTATATATACCTAGCGATATTATCAGTAATAAATATTGCGGTGTT
>A_reconstructed_partial_transcript_of_hypothetical_Caridina_multidentata_classical_cadherin_similar_to_Cm-cadherin
TAGTGTAATGAACTGAGATTTTTGTGACGAAGTTCCTGCGGATTGGTCTGGCAGATAAGAATGATCACCCTCCCTATTTTGGACAATCCCTTTACGAGGTCGATGTAGAAGAAAGCGAGGCCGTCAACCAGACTCTTCTCGTTCTCTCGGCTAACGATCTTGATGAAGTCTCTCGACTGTACTACGAGATCGTGGAAGGCAACGACAATGGAGTTTTTGCTGTTGGAAATTTGACGGGAGAAATATCTCTGGCTCGACCTCTAGATTATGAAAAGCAGAAAAAGTATGATCTCCGACTGGTGGTGTCGGATGGGAAACACGAGAGTGATGCTGCAGTTTTAGTTCGCGTCACAGATGTGAATGACAATCCCCCTGTCTTCGATCGACATCTGTATGAGACACGAATTCTTGAGGAGGACGATAAGGATCTACCTAAACATATTCTGACGGTGAGTGTAACTGACGGTGATTTTGATCGTCCACAAAACCTGGTGTTTTCCTTATCAGGGGAAGGCATCGATATTGAAAATCCTCATAATTCCCACTTCGAAATCAAATCTTCAACTGGAGAAGTTTTCGTCAGAAAGAAATTAGACCGAGATCGACCAGGGGGTCGGCCTAGCTGGGGTTTGACGGTCTTTGCCCAAGATGAAGGAGGAACAGGGTTGGTTGGATACAGCGAAATCATCGTTCATCTCAAAGACATCAATGATAATGCCCCTCTGTTCTCACAGACGGTTTTTTTTGGTAACGTCACAGAAAATGGAGGGTACAAAGAGAAAGTTATGTCGGTAAATGCGGATGACTACGATGATCCCAATGAAGGCACGAATGCCCAACTGACTTACTCCATCGAGCAGAACGTCATCGATGAGAGAACTGCTCAGCCGATTTTCATGATTGAACCAGAAACAGGTGTCATTAGAACAGCTGTCTGCTGTCTTGACAGGGAAGAAACCAAGGATTACCTCATTCAAGTTGTGGCAATGGATGGAGGAGGACTGAAAGGCACAGGGACAGCCAGTATCCTTGTTCTGGACATTAATGACAAACCGCCTAAATTCACGAAGGATGAATGGACTGTTGAGATTGAAGAATCCGAAGGCTCCTCCATACCTGAACAGCCTATATTGACAGTGTCCGTCCACGATGACGACGAAAACAGTACCTTTACCTATAAAGTGTTAAATACTTCCGGTTTTGGTGCAGATAAGTTCAAAATGGAGACAAATGATGATGGAACAGGCTCACTGAGAGTTATTCAACCTTTAGACTACGAAGACCCTGATCAAGCTGAAGGGTTTGAGTTTCAGATTCAAGTCACTGATCAGGACAGAGAAAACTCGGGTGATAATTATCATACGGCTGAATCATGGGTAAAAGTTAAGTTGATTGATGTAAATGACAATGAACCTCAATTTCTTAAACCTAATTCTGAAGTTCGAGTCTTTGAGAATACTGCTCTTGGGAGAAACTTGACAACCGTCATTGCAAAAGATCCAGATATGAATGGCAGGAGTAAAATTTCTTATATGATAGACAGATCATCAGATCGTCGAAGAATATTCCGTATAGATAGCTCAGGAACTGTTAGCCTTCAGAGGACACTGGACAGAGAATTATATCCTCGCCATACATTAAAGATCTTGGCTTTTGATGATGGTAGACCAACTAAAACCGCCACTGCTGTACTAACAGTTATTGTAATGGATATTAACGATAATCCTCCGAGACTCTTGGAGAACAGCACGCTAGTCTTAGCAGAGAATCAGCCACCAGGAAAAATTAGTGATGTTTTTGCAAGTGACCTGGATGACCCTTTGAAGAAGCATGGTCCTCCATTTTCCTTTAAATTGGATTCCTCAGCTTCCGAGGACATAAAAGCTTCTTTTCAAGTGGTGAACATTCCAGAGGGAGCAAATGGGAATGGCGTGGCAGGTATATTTTCCCTTAGAGAATTTGATCGTGAGGAACAAAGAGAGTTTAGCATTCCAATTGTTATTAAAGATTCAGGCACTCCTTCAATGGTTGGAACTTCAACCTTGACTGTTGTTATAGGAGACGTAAATGATAACGTTATGCTACCGGGAACAAAGGAAGTTCTGTTTTACAGTTATAAGGGGAGAGCTCATCAAACTCAGGTTGGACGTGTGTACGTTCATGATCCTGATGACTGGGATTTAAGTGATAAAAAATTCACTTGGGCAACACGTCCTCACCCAAATTTTCATCTGAATGAAGAGGATGGCATGATTACGATGAAATATGCCACGAGTGAGACATCCTATCATGTTGAATTTTTTGTGCATGATCACAAGCATTCTCAGTTTAATATAAGATCTAGTGCTGAAGTTCAAGTTCGACATGTTACTGAAAAAGCTATCCGAAATTCAGGTTCTGTTCGCATTGAAAATATTAGCGACATAGAATTTATCAGAAAGTGGGATTACAGAACAGATAAACCAATCCGTAGCAAAGCTGACCAATTTCGTGAAAGTGTTGCAAAAGTAATGGGTGTGGAAGTGTCAAGTGTTGATCTGTTCAGCATACAGTTAAAGCAGACGAGACCTCCAGTGGTAGATCTTTATTTTTCAGTGTATGATTCCTATTATTTTGAGGCAACAAGACTAAACGGCCTTGTGCAGAAACACAAGTTTGAAATAGAAGCAGAAATAGGTTTAAGTATCATTATGGTGGGTATTGATGCATGTTTGTATGAAAATGCTCATTGTGATGGATCGTGTACAAGTGAACTAAAAATCTTTGACCGTCATTATTTGATAGATGCCAATAGAACATCGTTTGTTGGGGTTAACATAGAAATGATCCCAGAATGTGTTTGTGGTGCTAATAACTTTTCAATAAAGGAATCTTGCCGTCCAAACCCTTGTTACAATGGTGGAAGTTGTATAGAAGAAAAATATGGTGTACACTGTGAGTGCCTTGAAGAATATGATGGACCAATATGTCAGATGCTGACTAGAACGTTTTCCGGAAACGGCTTTGCATGGTTTCCTCCTTTGCAGGCTTGTGAAAGATCCCATTTAAGTGTTGAATTTCTCACCATAGAACTGGAAGGCTTAATTCTCTACAATGGGCCCATGACACCACCTGGAGTAAGCAGCTCTCTTGTTACTGATTTCATTGCACTTGAACTTCACAATGGGAGAATTAAACTGTTTATTAATTTTGGATCTGGAACTTTGCAGATGAATATAAGTACATCCGAATCATTAAGTGACGGAAGGTGGCATACCGCAGATGTCTACTGGGACAAGGAGACAGTGAGTATAGATGTGGACCGCTGTCGAGAACTGTATACAAACGAAGATGGAGAAAGTAGCATAGAGGGGTACAATGACCTTTCTCAGTGCCACGCTGAGGGTACCCTCCCTCTATTTGATGAATATCTTAATGTCAACAGTCCATTGCAATTAGGGGGTTTGGAGCACTCTCTTTTTCCACTGAATTGGCACGAAAGCCAAAATGTTCCTAAAGGTGAACCATTCCAAGGTTGTATTAGAAACCTGATGATGAATGGCCATATCTATGACCTCGCTCAACCTGCTCTGCACAGAAATACTGAAGTTGGATGCTCCCAGTTTGAAAGATTGTGCGTCAGTAATTCATCTTTGGCAGGTTGTGGCCCCAATGGTGTCTGCTCTGGGTTTATCAGTGAGCCCTTTTGTGAATGTAAAAGTGGATGGACAGGACCTTCCTGTAGTGAACCAACAGTTCCCTCTTATTTTGATGCTCAGTCTTATGTAAAATACGATCTTTCATTCAAACTTAATCCATATCGTACATATATTCAGTTAAGGTTTCGGACTTGGGAAGGTAATGGTGAACTTTTTCGTGTGGCTGATAAGCTAAATCGAGAGTATGGCATTTTGGAAATAAGAAGGAGACACTTACGTTTTCGTTACAACTTAAATGCCGTGACTCATGAAGAAAATGAACTGTGGCTTTCAGCAGTTATAGTAAATGATGGAAGGTGGCATGCAGTGACTGTTGAGCGATATGGACCCATTGTTTTCTTAATTCTGGATGGTGGCGAAGGCAGGAGATACAACGAAACTTCATCTTCACCTAAACATGTCTTCATGAATGTTGATGTGCAGGAAGGAGTCTCTTCTGGTGGAAGAGTAGAATACTCAAGTGAAAACACCTTCATCGTTTCAAACGACTACAAACGAGGTTGCATAGACGACATCAGAATAGAAGGCAAACCTCTGCCATTACCACCGAGCCAGAGTGTCACTCAGTGGGCCCAGTCGACCATGTTCCATAACGTTGCCTCGCAATGCAACTCACAGAATCAGTGCCTTAATATTACTTGCATTGCACCTTTAATTTGTAAAGATTTATGGATGAGACATGAGTGTGGATGCCCGGAGGGCACTGAGCTCTCTAAAGACCATCGTGTTTGCCTAGACGAAGACGAGTGTCTTTCTGGCCCTTGTAAGAATGGCGGTGTATGCCATAACCAGCAGCCTTCGTACATATGTCATTGTCCTCATGGTTACAGCGGCAACAACTGCGAAGTACTGCCAGAAGTTGGCTCGCCCAGTTTGCCCGCTCTTGCTGCCATCATTGTCTGCTTACTCATTGCTTTTGTATTGATAGTCTCTCTCTTGTTATGCCTTCGTCGGAAGCGTTGTCATCGCACGAAGGAAGATACTGATAAGCTCAAGCAAGAAACTGAAGTAAAGTACGAGAAAAAGGGAGGCGGTGAGGGCGAAGTAACCATACTCGATCTGACAGCCATGAGCCCCCCAGCAGTCTCCGTTTTAGCAAATGGGGGCAATTCCATTACAAGGATGACAGGGGATGAAATCATTAGGGATGGCATAACAAATGTAGACGTGGTCGTATGTCGACACGACTGGAACAAATCGAGAAGCCAGGGAAAGGAAGGCAGCAGGGACGACCTTCGTAACTACGCCTACGAAGGAGGAGGAGGAGGCTCGTCATCAACGCCTAATTCACTTTCTTCTCTCGGGTCCGGGACAGACAGCAAAGAACAAAATTTTGACGACCTAAGGAGCTGGGGCCCAAGATTTAAACAACTAGCCGATATGTACGCAGGAGGAGATTTTGAAGGGGACAAGGAGGCTCATGTCCCCAGATGATAGTCAATATGGAAATGGGTACCACCAGTGGACCACTCGTATTTAACTGATCGTGGTATGCGTGCAAGAGCATACTGAAACATCAGAGGTCAGTTTTGTGAATTTCGAGAATGGAAACTCAGTTTTGTGTGTGGGGGGGGACTTAGACTAAGTATCTTCATGTCATTCAAAATGTATATTACCCAGCTGTAGTTTCTGTAAGTGTATTCTAAATAAAGATTTCCT
>A_predicted_Mma1-cadherin_protein_in_Mesobuthus_martensii
MSTAMYHCNMFWFGLSVVISLFGNLYGQNSEHLVVAHDIYPGYTIKKLISKGQSFSLINNEFSPFFTIFSDGVLVPTSSIAHLIDSPFTLIVREDYPNKTVEQNLIIHVMDKDKMLKFIKDSYLGSVVENEPEGSEVEDLDLLFATSDPKDQVKYQFIDGNEDNSFSIRQQSSNDTSLIIYTNNPLDCEIREEYNLTLEASNNKGDSAKTFIRIKVKDVNDNPPHLSQSSYKFQISDSTELYTVIGKIVALDADGDQPIYHLLKKHPVFAIVPKTGQILLVDKPQLKTYKLLVEAHDNRKPRLTSNPVPIIIEVYSHKKTSENTTDHQAILVRSKRSGRPPKSYEYKETDGSNKDKIMFHLEKRNSEETFKLEGTNRWIEVEENGSVKVKEPWDYEQLEKEKTIDFWVTIGIPGFQEFERQRVIIHVKDVNDENPYFINRPLPMQAVVQLNAPPGTPVFKLQARDPDQDHDIHYYLVRDRTGGRFEVDERSGEVRTLGTDSFMLDKEYVLYVKAEDQNGQMETGSSTQQYQSTGEKRLSIMGGKRPPQFYMSKYEVTIPENQKKDSDIIEVKAKSFADREIRYTLRAQGKGAGTFNIGPTTGEVKLAKDLDYEDLRQPKSYSLIVTATEDSGGFSTSVELTIKVTDVNDNPPRFELPDYQAHNVPEDVDIGTSILQVSAADMDQEKNSKIEYSIDKDEFTIDNKGIIRSNKRLDADIMNTYVLTVRATDQGDPPLTGTATVRVYTENKNDEPPKFSQDVYTPNVDENAGPNTLVTTVVASDIDGDSIIFGFVGGGTISGMFQIEERTGVIRLINGQIQLDRDKYELNVTARDDGSCCKNGALTTHTSTALVVVFITDVNDNKPDFDQCATYAPKVEEGAPSGTFVIKVKAMDQDKGHNGQVRYSIVQQPNQRGTKFIVDEITGEIRTNKVFDREGDDGRFVSVTVKATDRGNPPLEGVCSFKVEITDINDNPPLFDRQEYRENVRQDTQKATNILRVSASDEDADNNGAIIYNLTAPYETSDIEYFEINPDSGWISLKKTLDRGLYHLRAVALDKGIPQHRATVDVIMQVVDRANNPPVWDQPVYGPIPIKENLEVGSKVTSIRARSGIPDSPTVFYSLMKGGTEQTNKRDTFYLKERSENGNTWADIFVNYPLDYERIQQYNLTVRVENNGARQLASEATVYIVLEDVNDEIPLFIEQEQETVLEGMPPGTKVTQIQAVDKDGTYPNNKVYYGIEPKDGGNKYFRIDKETGEIFTRMEFDREEKQAYVILVKAEDGNPSDRPNMKPGEPNSVTKYIRIGIGDKNDNPPYFDQGLYEAEVNEDEDIQHTVITVTAKDKDESSRIRYEITQGNIGGAFAVRNETGAIYVAGPLDYETRKMYNLTLVASDTLYENNTRVIIKVKDINDLPPKFDKSTYDTQIYEERSEGLPEKILKVTATDGDRDRHSDIVYFLTGQGVDQEVANSKFAINSTTGEIYVLKPLDRDLPHGRSQWRFTVFADDEGGNGLVGYADVLVNLKDINDNAPFFPYAIYTGNVTENGTMGMTVMTMTATDYDDPNEGSNARLRYSIEQNQVNENGELIFTIDEETGVIATAVCCLDRETNPEYTIKVVAMDGGGLKGTGTATIKIKDINDMPPEFTKKEWSVEVDETESDDIPETPILVVSVNDGDLLETNRFSYKVIDGAFGADKFTMVTNSDGTGSLKIAKPLDFEDPQQRYGFNITIQVSDHGGETSDSYHVDYAKVRVRLQDINDNKPEFQKANIEATIEENAPTGTTLATFRATDADQGGKSQVSYSIDRSSDKKRQFTIDRSGVVKIQRMLDREETPRHQVKILATDDGTPPRTATATLTVVVSDINDNAPRFVKDYRPVIMENSPPQRVEQILATDDDDRSKGNGPPFTFRLDPNAPDIIRQFFDVQHDPTGANGDGMAVVNSRVRFDREQQKEYLVPLIMKDSGNPSMTSTGTLTVVIGDINDNRMHAGSKSIFVYNFKGESPPTPIGRVHVEDLDDWDLPDKTFFWENNSPHENFDLDEQTGLITMKQVTSGRTYVLRFVVFDRLFSQEVQANVSVTVKEISEEAIYNSGSIRISGITAEDFIRVWNWKENRQAVSKYEKFRNCIARLTNAHKENVDVFSVILKQERPPITDVRFSAHGSPYYKAEMLNGIVALNRELIEQEVGINITMVGIDECLIENLNCESSCTNVLMVDRQPIMVNANRTSFVGVNTWVQPKCTCGARDFAEKESCRKRPPPCFNDGMCSETTIGIKCKCHHGYEGPQCQQTTRSFNGKGWAWFPALQQCEQSHFSLEFMTRKPNGLLFYNGPISDPEFGEVVVQDFISLELQNGQPRLLIDFGSGTSEIKVKEDLNDGEWHRIDIFWDRETARLVVDNCKNSDPKDDIDPPKNDRSSCEGRGTIVAFNEFLNVNTPLQLGGVHHQILKYEWKFHHTREGFEGCIKKVTHNSEMYDLGTPGSSNGSKVGCPPAEDSCSSNSVTRICDHGICEGSYNSAKCICEPGWHGARCDKATQSKMFEKSSYIKYALSFEPHPYVTDIQLQFRTRQKHGELFRATSKHGREYCILEIRDKKLRFRFNLNHFRTSDEKELSLPSAQISDGQWHTVHVLRYGSTASISLDGGGGRRYNEILDYENQHQLMEIEKQNVIAGGDVQYLGPRVTVVENDYTEGCMNDIRLDQKYLPMENGSENAAVVEWRNLVDGCPSNDPCHGVICQPPFICVDLWRLHECRCPSGFQVSGDGLKCTDLNECLTQPCGRGGICENLPDGKGYKCICPGDYICHQCSCWDNIRSKLRKPTVTLGYGALAIILACLTTCFILVLVIVAYTRSRRPEHKYGHGDVDDDVRENIISYDDEGGGEDDMNAYDITPLRIPIDASGIPIGVKSGPEKPPAKEPRQWQAPPGNHPDVGDFIQDHLEKADHDPNAPPFDDLRNYAYEGGGSTAGSLSSLASGTDDNDQDFDYLNGWGPRFQKLADMYGQGESEED
>A_predicted_Mma2-cadherin_protein_in_Mesobuthus_martensii
MATSLAVQLICLLGLVAAMDVQRLAVPHDVYPGYGITKLHSGGQYFSLADNDFSPYFALLNNGILMATTSLVHLANTPITLIVREEYPNITSERMIILHVVERSKMLKFDREVYNGVVSENQPVGTVVEEVERIVISGDQSHKITYSLISGNDGEKFGIVQPQPNDTGVILVTKSVLDREGQSTYELVLRATDVIAADTSEALIRIEVLDVNDNPPIPDSKSYRFKIPDDAELYSVVGNITASDADGDKPVYHFTARHPVFAIVPKTGQILLISSPLLKTYKLSVRADDGRKPPRYSSVIPVFVEVFSNQYDFDNDLSSNNEVLVRARRSVRPTKSYEYKETDGSVTGRIMFQLDKKHPHEVYKIENPNHWVEVEPSGEVKVKEPWDYELLGKEKTIDFWVFVTGPNVEDPERQRIIIHIKDVNDEPPYFINRPLPMQAVVQLNALPGTPVFKLQARDPDTDHNIHYFLVRDRTGGRFEVDERSGEVRTLGSDPFMLDKEYVLYVKSEDHNGITSERGHFQTTGEERLSIMGGKRPPQFYMPKYEATIPENQKKDSDIIEVKAKSFADREIRYTLRAQGKGAGTFNIGPTTGVVKLAKELDYEDLRQPKSYSLIVTATEDSGGFSTSVELTIKVTDVNDNAPRFELPDYQAHNVDEDVPIGTSILQVSASDMDQGKNAEIEYSVDKDDFTIDNKGIIYSNKRLDADINNTYVLTVRATDRGDPPLTGTATIRIYTENKNDEPPKFSQDVYTPNVDENAGPDTLVTTVVASDKDGDNIYFGFVGGGTVSGMFQIEERTGVIRLINGPIHLDKDKYELNVTARDDGSCCKNGAHTTHTSTALVVVFITDVNDNKPVFEECGTYAPQVEEGAPSGTSVIKVKATDQDKGHNGQVRYSIVQQPNQKGTKFMIDEVTGEIRTNKVFDREGDDGRFVSVTVKATDRGNPPLEGVCSFKVEITDINDNPPLFDRQEYRENVKQDTPKGTNILRVSASDEDADNNGAIVYNLTAPYDASDLEYFEINPDSGWVSLKKALDRAQYHLRAVALDKGIPLHRATVEVIIDVVDRANNPPIWDQPVYGPIFIKENLEVGQRVISIKARSGIPDNPTVFYTLMKGSTEQTNKKDTFYLSQRSENGDTWADLYVNYPLDYERIQQYNLTVRVENNGIHQLASEATVYIVLEDVNDEIPLFIEREQETVLEGMPPGTKVTQVQAVDKDGTYPNNKVYYSIESKDHGDKYFTIDRETGEIYTKIEFDREEKQAYAILVKAEDGAPSDRPHMRQGEPNSVTKYIRIGIGDKNDNPPYFDQTRYEAEVNEDEDIQHTVITVTAKDKDESSRIRYEITQGNIGGAFAVKNETGAIYVAGPLDYETRKEYKLRLVASDNLNENHTTVVIHIKDVNDNPPIFDRPTYETQITEEDDRNLPKRVLQVTATDGDRDRRPDIVYFLTGQGVDDQDPANSKFAINTTTGEIYVLKPLDRDLPHGRSQWRFTVFAEDEGGNGLVGYADVLVNLKDVNDNAPFFPYAIYTGNVTENGTAGMTVMTMTATDYDDPNEGTNARLKYSIEQNQVNENGELIFTIDEETGVISTAVCCLDRETNPEYTIKVVAMDGGGLKGTGTATIKIKDINDMPPEFTKKEWQVEVDETESDSIPETPILVVSVNDGDLLETNRFSYKVIDNAFGADKFTMVTNSDGTGSLKIAKPLDFEDLQQRFGFNITIQVSDHGGESTEPYHMDYAKVRVRLRDINDNKPEFDKPNIEFTVQEDAKVGTSLATFQATDADQGGKSKVSYTIDRSSDKKRQFKIDQNGVVKIQRKLDREETPRHQVKILAIDDGTPPRTATATLTVVVGDINDNAPRFLRDYRPVIMEHSPPQKVEEILATDDDDRSKGNGPPFTFRLDSNAPDIIRQFFDVQHDPTGANGDGMAIVSSRERFDREQQKEYLVPIVIKDSGNPSMTGTSTLTVIIGDTNDNRMHPGSKTIFVYNFKGESPPTPIGRVHVEDLDDWDLPDKIFYWENHVVHPNFDLDKDTGMITMKNVTSGGTYFLKFTVHDRVYTHDVLANVSVIVKEIPEEAIYNSGSIRISGISAEDFVRVWNWKENRQVKSKYEKFRDLIADLTNTSPNNVDIFSVILKQERPPITDVRFSAHGSPYYKASMLNGIVALNRELIERRVEINITMVGIDECLFENINCETSCTNVLMVDRQPIVVNANRTSFVGVNTWVHPKCACGARDFSEMETCRKRPSPCYNNGRCSDTSSGISCKCSPSYEGPQCQQTTRSFNGKGWAWFPSLQQCENSHLSLEFMTRSPNGLLFYNGPIANPDAGEVSVQDFISLELKNGLPRLLIDFGSGTAEVIVKHSSLSDGEWHQIDIFWERETVRIVIDNCKQAKLEDSDPPKIDRSLCEKIETIPPFNEFLNVNTPLQIGGVHHKLLTDYKWEHRHTREGFDGCIKNFIHNSEMYDLGSPGSYSNSEQGCPPAEKQCQENGMKNFCEYGQCIGSYMEARCICHPGYYGTHCDKETQSKMFQQNSYIKYALSFDLNPYETDIQLQFRTRQKHGELFRATSKHGREYCILEIRDKKMRLRFNLNHLRSSDERELWLPYVQISDGQWHTVRVLRFGSTASISLDGGGGRRYNELLDYVGQHQLMQIEKQNVIAGGDVQYVGPGVTVVDSDFQEGCMNDIRLNQRYLPMENGSENAAVVEWRNLIDGCPSNNPCQGIICPKPFHCEDLWMQHECRCAKGLQMTEDRLKCIDENECINNPCETGNICHNLDNGEGFYCLCPTGYKCHNCSCDVIFRSVEDSAFAFGITALGIALACLATYIFLVLVIVAYTRSRRADQKYGHGDVDDDVRENIISYDDEGGGEDDMNAYDITPLRIPINPAGTPLGTKPGPEKAPIKEPCQRQVPPGDTYPDVGDFISDHLDKADNDPNAPPFDDLRNYAYEGCGSTAGSLSSLASGTDDNEQDFDYLNTWGPRFGKLADMYGQGESEED
>A_predicted_Sm1-cadherin_protein_in_Strigamia_maritima
MDMQRKVYWLVMFLVSFCALFIVYNVNAREQTREEDDDLLLSWDLREQSGTADKARNILQRHGENDGELSHIKRSHQPSLKYNAIKVHSHHNVSKRSLEKASLIQASSRLQANEKVLRPHMTFEYPDYQTPTPFPEDVAIGTELLKVNVVNRPENSDLILSTSNESFLAKWNGGNSVLIITDRRLDADDNNGQYIFNMWAKIRGTDETASTTVRVTTLNTNDEPPRFTQSIYTSSVDEKAKPGAFVATVVATDKDRDKVKYSFASGLLQHKMFVIHEQDGVIKLVNNPREIDFEEDKYELNVRAVDDGSCCTGGDKVQHTGSTLVVVSIIDINDHKPEFKDCKEITAEVDENMPIGTFVIKMTATDDDRGMNKVLNYSIVMQPDQTESNFIIDVKDGSVNTNKVFDREAENGKVVSVTVKATDNGNPPLEGLCTFMVNIKDVNDNAPQFNRDSYQQTITPNQKPREDTLFWIAATDRDADRNAMIGYTLERKHNNNDLDYFAINPDSGRVTLKKHLSSQTNFNFYAVATDKGEPPLSSKVDVRVDVLRENALVPKWVTNTKEPISISESTPIGTLVATLEARSESPDNEKVTYRLLKGNSEQSNKNDVFLLSPSTKDGKDVALITLNKVLDYETIAEYNLAVEVLNVFQLASEATIYIRLTDVNDEVPLFNEIESAIVLENEPPGTRVVNIIAHDKDATPLFRKVTYTLTSGYENFKINPDTGEVTTLVVFNRENIPQYLIQVEATDGAPSARPGKNPGEHNTHRKDFWIQIGDINDNPPKFAQEVYRARVKENEDTNFIVTTVTAEDPDDTASLSYQLTGGNDQGAFDVIEDTGAIYVAGKIDYETKTRYDLILVVRDGLHEASTIVQVEVEDVNDMPPVFNQTTYEVTLVEEETINLPRKLVQVFAEDGDKDRPKNIIYFLSGQGTQGIGNKCFEINKATGEISVLRGLDRDLPYGRPVWRFTALASDEGGGPGSLTGFAEVIIDLTDINDNVPMFVEPFYKGYVKENQVKDVKVMVMSAVDYDDGPNAVLKYKILENAKFNGADVFAINPIDATITTAICCLDREKNDQYKIVVVASDIGIESGTGTATIIIEDVNDSPPRFDRDVYEISIPETNGNIVKFDEPVLSFKVLDDDLPETNKNYFLIEPKSGPGYDRFIIVPRDPDEGELKVKLPLDYENPEHRKGFHFRIIVDDSGGLSNDTERMATAEVKIQLIDINDNAPEFDNPYINVTVSEGETTGTRIAKFRATDRDQDGNSTVSYEIERATNRRRHFSILSDGTVIVQRPLDREREDGHIVHILAIDDGYPAKTSTATLAVTVSDINDNAPELCKRYEGLVTENSVGPFPERVLDRETNLPLVIEVCDSDDELLGNGFPFTITMDTSADESVVNTFQIQSEHIRTASVYVKRTLDREQKKRFKIPIRISDSGKPTQTGTSTLTVIVGDVNDRDMTDGKTDIMVYAFKGKTTTNEIIGRVYATDEDDWDWTDKTYSWSDRPSNFQLDESSGELTMLNSTREGVYTFTVNIHDSVKNQYAKSIVTVTVKAISEEAVMKSGSIRIKDMSEEEFIEKGNDGLSKRDLLRAKIVEILGTNDVEIFTVMNSNRPGMLDVRFAARGSPYYKPEKMNGLLNQHSSEIESELDIKLEMIGIDECLYEFYNCESSCSNELVIYDKPYKVSTKNTALVGIRAFVKHNCVCAARENFHSETMCKWNSCYNRGVCKVEHNGIKCKCESGFDGPRCQQTTRSFNGDGYAWFSPLALCENSHLSFEFITKDGDGLIFYNGPIAEPLSSELVQDFMSFELEGGKPRLLVDYGSGTAEIIVSKSKMLNDSEWHRIDISWEPELVTLTVDLCIDISANVYDGKSSVTERVRCEASGTPPGFNEFLNVNSPIQLGGVSHPTLEKYKWQYQYNPNRFNGCIKNFIHNSEMYDLGNPGKEWNTKSGCQQTEVACQENEIQPCNNGYCVGDLHGNAKCICHPGYMGKKCEKETIPSMFKNDSFVKYIFESNPNHQNEFKSEIQLRFRADLPNGELMHVQGIRHEYMLLEIRDKRLQFRYNLNEFDKLNEHTVYLSSFQANDGYWHTVNVVRYGASASLSVDGGGGKLFNETFNYNDIHQLITVPKDGIVLGGRKDSLSGEVPDYENGCMDDVRFDRITQHLPMPPAEFRSDYAEVFNYSHVESGCDPQACLHVKCPENMYCEDLFFNHDCRCSVGFIMNKMGLCVDIDECEDIHICENGGTCNNLLGGFLCHCPPTHTGKFCEVFQEKHEVKLSMGALAAILASFFAILILVLLLIVYTRQRRTNYGLVDPDEDIRETIINYNDEGGGEDDMHTYDIGPLRIPVDASGMPISAKPGPEKPYKEPMQNRAYSPDEPNVGEFISSNLGKADDDPESLPLDDLRVYAYEGGGSDAGSLSSLASGTDDNEQDFDYLNGWGPRFQKLADMYGQGESEEE
>A_predicted_Sm2-cadherin_protein_in_Strigamia_maritima
MAAMEPPLVGYSGRVGGCLRGWILLIGILSSTVRGSSAVIKDGNGVRRMAVPHDAYPGFAIHKLASSLTDNVIHSVGFRMLDTDQSSLFAVLEDGLLTTTGNVSHLMGKPVTLVVLEVYPEFTATQTVQLHVLDSRKMLHFPLTVLKGEIEEHAPVGMPVRGLEAISAGEGVRLPVTYSIVSGNIGHAFRLEPIASNASVSAYGAPLAAVRLVVNADLDREIRDSYDLVVRATDSAQVDMADARVHVQILDLNDNAPIFEKEDYYIRVMRDTPRFSVVAQVHAYDADGDDIIYKATRPSPTFFTVPKTGEILLIGEPQLKDYEVIVRAHDARQPPLYGTRPAHVHIEVVGGLLTFSARELTLPGDEHLLTLDGLPDVHVLVKRHVKRSTVRPTKTVEYRESEGHQEGAVVFHLENKSGKEKFKLKEENNWVMVDAAGAVRVKRKWDYEELGSEKTIDFWVTITNTIHGEVENQRVIIRIKDVNDELPYFINRPLPMQAVVKLNAPPGTPVYKLQARDPDTDANIHFFLVRDYTGGRFEVDERSGEVRTRGTGPFQLDKEYVLYVKAEDQNGRISEREFQSTKEEKLSITGGQRPPQFYMQSYDATIPENKKKDSDIIAVKAKSFAQREIRYTLKAQGMGAGTFNIGPSTGIVKLAKELDYEDPRQPHTYSLIVTATEDSGGFSTSVELTIKVTDVNDNPPKFELPDYQAHNVDEDIPIGTSILKVRATDADSEQNAQIEYSVSDDNFTINQHGEIASNKRLDADDNNAFYMFTVIARDKGEPPKTGTATVRIYTKNKNDEPPKFSQDVYTPNVDENAGPNTLVTTVVASDKDGDNVKFGFAGGGTKSGQFTIEEMTGVIRLHNGPINLDKDKYELNVTARDDGSCCENGPSTIHTSTALVVVFITDVNDNKPVFKDCGSYNPKVQEGAPSGTHVLKVTATDEDKGQNGQVQYSIVQQPNQKGTKFIVDQATGDIKTNKVFDREGEDGKFVSVTVKATDLGNPPLEGVCSFKVEITDINDNPPLFDRQEYRERVKQDTSIGTNILRVSASDEDADNNGAIVYNLSFPYDIKDMEYFDINPDSGWIILKKPLDKEGYAFQAIAQDKGVPPLSKAVDVTIEVVDRANNPPVWDQTTYGPVYIKENTTVGTRIVSLKARSGIDDNPTVYYSFIRGSTAQTNKFDTFYVQQRSENGWTWADIFVNQQLDYESIKEYNLTIRVENNGAQQLASEATIYIILEDVNDEIPLFTESEQGSVLEGEKVGSLVTQINAIDKDGTYPYNQVFYSIVDTPNNEGSKFFDIDRSSGEVFTKAVFDREEKQAYAIQVKAEDGAPSARPNTRKGEPNSVRKLIRITITDKNDNPPTFEQSLYEATVREDADIFSVVITLNARDLDQSSKIRYEITKGNIGGAFAVKNETGAIYVAGPLDYEVRKRFELRLVASDNLNENFTTVVIHVKDVNDNPPVFDRPTYETQITEEDDRNLPKRVLQVTATDGDRDRPQNIVYFLTGQGIDDTDRANSKFAINTTSGEIYVLKPLDRDQPDGRPQWRFTVFAQDESGEGLVGYADVVVNLKDVNDNAPFFPQGVYIGNVTENGTAGMVVMTMTATDYDDPNEGTNAKLKYSIEKNVVNESGKPIFEIDEDTGVIKTAVCCLDREKTPEYSIQVVATDGGGLKGTGTATIKVKDINDMPPSFTKDEWYAEVPETEGDNIPEQPILVVSVKDDDLPETNNFHYKVIESSGFGADKFTMVRNADGTGSLKVAKPLDYEDFRQRYGFNFTIQVNDKGGDSDDKYHIAYAKVRIKLLDINDNKPEFERANIEVSVFENAEVGRSLAKFSATDADQGGKSQVSYAIDRSSDKRRQFSITQDGTVKIQRMLDREDTPRHQVKILAIDDGVPSKTSTATLTVIVMDINDNAPRFLMDYRPVIPENTPARKVIEILATDDDDRSKGNGPPFTFRMDPNAPEYIRQFFRVDHDSKGANGDGMAIVYSLVTFDREVQKEYMVPIVIKDNGNPSMTGTSTLVVIIGDENDNRMLPGSMDIFVYNFKGDVVQATDVGRVFVQDLDDWDLPDKTFFWDDNKEHPNFRLNRDTGMITMLPGTRTGRYQLYFVVYDRKHTQEVKANVSITVQEIPLEAVMNSGSVRLAGISDEDFIRIWDYKENQVIKSKYEKFREKIAELMGVAKDNVDVFTVMMKQDRPPITDVRFSVHGSPYLKASKLDGLVAQHREEIEAEVGINITMVGIDECMIEHQECEDSCSNELRVSPQPYMVNSNKTALVGVRAFVVRVCKCKARDFEVRENCNTVVCFNGGRCVENPGGVVCECPRGFDGPRCQQTTRSFRGNGWAWFNSLEQCENSHLSLEILTKEQSGLIFYNGPIVDPEPEERIITDFVSLELMNGRPRLLIDFGSGTLELKIESRFSIADGEWHRIDLFWNAELVRMVVDFCKNAYIDDREETAGPPRFDRSECEAKGITPPFNEFLNVNAPLQLGGIAHDKIKYSWAHEHTRLGFSGCIKNFAYNGELYDLAGPGFAKNSIGGCPQTEEQCNPKNTPRCLHGTCLASYSGAGCECKPGFFGPRCTRPTDSSTFEPDSYVKYALSFEPNQFASEVQLRFRTRREHGELFRISNQHDREYSILEIKDKYLRFRYNLNNARTEERELWLSAIIVNDGQWHTVRVARYGSVAYMMLDGGEGRRYNETLDYEGLHQLMKVEKQNVFAGGYVEYSGPGMVTVHNDFHTGCMDDIRYDQKHLPLPPRENGTEVAAVVDYKHVRSGCPSNNPCVGFTCPMPFVCVDLWMLAECRCASGFVMSADGKDCEDEDECLANPCLNGGICKNLPNGQGFLCECSRGYAGTTCGSRQEERVVRLSMGALAAILVCLLIILILVLVFIVYNRNRRTQMAKYMGDPDDDVRENIINYDDEGGGEDDMNAYDITPLRIPIDAAGHPLTAKQQPVLDKGKDPRQARIFPLGRHPDVGDYISEHLDKADHDINSLPFDDLRPYAYEGGGSTAGSLSSLASGTDDQEQEFDYLNGWGPRFQKLADMYGPMPAENEDE
>A_predicted_Ea1-cadherin_protein_in_Eurytemora_affinis
MGRERTLSKGLVLVRSSVLILSFLVLSTSSFARRSSSSKYLDKSLNPDSSFQSSRHSRWRRMPRPNPEALSDSETLLLLTQENQVDQVANLYKPEILNCDEKPSVKEESQIDTAVVQVQAVDKDDPSSSAGRVVFSIVSTHQKFKINPTTGWISTNKIFNRDEPDREKEVHVTVKASDKGRPSLEDVCTITVVIEDINDNSPIFDRASYDIPIAQDTKEGTPIMRVSATDIDEGDNQRITYEFQASQYQQDIEYFRWDDKTGVVTLNKKIDKPVGSVFLLTAYAKDGGIPPRSSQTAVTIDVKESNNKPPSFRQGPGAEIELSEGTVDWNTPIVSYTADSQIPGDPTLFFELVNGRTEQTNKDTTFRAVQDISNQQRVIIYLAKPLEFEKVQAYTLTLQVRNSQDLVAEAQLNIKVKDENNKSPVFTNIESGAVLEHEPAGTVVMSVSAIDGDGTYPNNRVKYSISDSNPELLSKFDINPDTGVITTKVEFDREETAYYALTIIASDGATSSLLKNNKPNQTPQKFRIVIKDKNDNPPYFPQQTYRAEVPEDADIGSKVIEVKAQDLDKEASLTTYSIESGNLNNAFKIEEQTGFIRVNTELDYETIREYTLRVQAWDGQYSNDTTVHIDILNVNDMKPRFKEEKYVTTLKENFVPSYPIFSVQAEDPDIGDPSVPQNITYFLDQTAQIAPHFQISSDGALRIVKPLDRDLPDGFPVWTMFVFAKDENGGPNGRESFVEFEITLDDVNDNAPFLNMPDGLVWPENSPPGEVGRLEALDYDTPANGPPFTFKIDPKAPASFKAKFGIKKKSNGDYYLETKEIFDREELKVYEIPIEVADNQGLKAVSFLRLIIGDKNDNPMESGSSEIYVYNYMGRAPTTEIGRVYVDDPDDWDLPDKSFFFKDPSLFPDFELNRDNGIISMKEGIKLDEEIKVYHMEFRVEDPVHQQTGPNAVYANVTVTVQRIPKEAVTKSGSIRLDISPEKFISAEDGREKLTKLLRGYLNPNASIVDVFTVLPAGPNGEFTDVRFSAHGSPYFAPEKMEVTVARRKMDLERTLGFKILMVHIDECLYEGTKCEGSCYNSLEIENNPTAIMTNTTTFVGVTARVEPRCGCPVDKAFQTCSAGFEAPDAGTECLNGGTCDGRQCKCPAENSPEFGPQCEKLSASFRYGWTTQRGVSACANTSLSFMFTTKQQEGLLLYQGPSPNTVVEGVTDFFAVELQEGKLKYFLNFGASTQIGVVPKVVSDGEEHHVQISWTNSSVSVILDNGECIPNIRECQLQNSRPQGKSQFLNTNGPLQVGGLYFGPERLRELAAELGLTREELPGGTSYGGCIRELRISEGGASRYVSLGTPSDGENYQDGCSMEYVLAVEATGMNLNFLIIILVILAIILTAVVVLAMYRRRRVHYNDKDIDCDIRENIINYEDEGGGEGDQTGYDLSVLRMMSGENGTPMLHSKDKIPAPQHRPPVGEVPGVEDFLDETKDRMDQDPEATPYDDLRHYAYEGDGNSGGSLSSLNSGSDADEDLQFEYLNQFGPRFKKLADLYGRESDSEDSQDGMDNMGYYPSSGANLDPNQPQGQPGSESWC
>A_predicted_Ea2-cadherin_protein_in_Eurytemora_affinis
MMGSPGTSLVILVCICRVFSSDISYLHLPSNSSIGDIVKVFPDLDGLTLLPSPASSAFYLLNSGHLMLADTLAFKAGSNFSIAVSRQEEDQSTLHIINVNVKDPNSLLRFTRSHAVLSVSENQPPHTEVGELKVLGDHNHNLEIKIHPVKIRRQISAALVYGENSTLISISTLESLDHESDPELKFRILLTNPESHERAVINVNLFVKNINDNAPVFKQKIYSLTAPLSIRRFESVGQVSAIDPDGDKVIYRVVRKGGPFVIVPQTGEILLSELPELRMYLLQIVAMDTRSPSLTSKPALVYISFEDNEVLPQNITEAHSRVKRRVTRAVRPTKRNDFTEADGEPEGKIVFSLEKESEHETFKIRDENPWVTVEPNGAVRVKKKWDYEELGREKTIDFWVIITNSGSGDTDNQRVIIKVRDVNDEPPYFINRPLPMQAVVKLNAPPNTPVFTLQAKDPDSDPNLHYFLVRDRTGGRFEVDERSGVVRTRGAEAFQLDMEYVLYVKAEDQNGKNGRTYQSTPEERLSIVGGKRPPQFYMPSYEAEIPESQKKDSDIISVKAKSFADREIRYTLKAQGQGAGTFNIGPSSGIVKLAKELDFEDLRQPHIYQLLVTATEDSGGFSTSVELTIKVSDVNDNAPKFELPDYQAHNIDEDIAIGTSIMKVKASDADSGSNADIAYSVSDDHFAVDSNGVISNNRRLDADSNNAYYEFQVTAKDKGEPARTGTATVRVYTENKNDEEPRFSQQVYTPNVDENAGPNTLVTTVVASDKDGDGVTFGFVGGSQTSGLFKIEPNTGVIRLNSGNINLDRDKYELNVTAMDDGKCCMESGDSKNPQKVHTSTAVVVVFITDVNDNKPIFEDCSSYTPKIEEGAPNGSPVIKVNAVDKDKGVNGQVKYSIVQQPHQKGTKFTVDEETGELFTNKVFDREGDDGKSVSVTVKAIDSGEPSLEGVCSFTVEITDVNDNPPLFDRQKYIENVKQDTNIGTNILRVSASDEDADNNGAIRYSLAAPFQRDDLNYFDIQPESGWIFLKKPLDRESYRLEAIAEDRGDTVLSRTVEVQIDVVDRSNKPPVWDRPVYGPIYVKENTAIGQTVTSVKASSGIEDNPTIFYQLIRGSTDQTNKYDTFYLQQRTENGWTYADVKVNQPLDYERIKEYNLTIRVENNGAQQLASEATIFIVLEDVNDEIPLFTEREQETVMEGEPIGTPVTRVNAIDKDGTFPNNQVYYYIVDSVRNEGKDFFEINSQTGEVFTKAVFDRETKGAYALEVEARDGAPSARPNSGGQPNSVSKFIRIGIADKNDNPPYFDKGLYEAEVDENEDIQHTVLTVTANDKDESSRIRYEITRGNFGGAFAVKNMTGAIYVAGPLDYEQRKRYELRLVASDNLNENYTTVVIHVNDVNDNPPVFDRPTYETQITEEDDRNLPKRVLEVKASDGDKDRPESIVYFLTGQGIDPERPDHSKFDINRTSGEIYVLKPLDRDEPNGRPQWRFTVFAQDEGGQGLVGYADVQVNLKDINDNAPLFPQGVYYGNVTENGTAGMMVMTMTATDYDDLEEGTNAKLKYSIEKNVIDENTGTPIFEIEEETGVIKTAVCCLDREKTPDYSIQVVAMDGGGLKGTGTASIRVKDINDMPPSFTKQEWVTEVDETDGTLLPDAPILTVTVHDEDESNKFHYKVIESSGFGADKFTMVRNNDGTGSLKVVQQLDYEDQLQRQGFRFRIQVNDKGEDNDNDKYHVAYSWVVVKLRDINDNKPIFQRSNIEANVTENAKVGKALERFRATDPDRGGNSKVRYAIDRASDRRRQFAISEDGTVTIQRELDRESVPTHQVKILAIDDGDPPKTATATLTVTVDDINDNAPRFLKDYRPVLPEHSAPRKIVEVLATDDDDRSRGNGPSFVFRMDPNAADVIRAAFIVEHDPKGANGDGMAVVTSLRSFDREKQKEYLIPIVIKDSGNPSMSGTSTLTVIIGDTNDNKMQPGQKDIMVYNYMGQSPSTEIGRVYVLDKDDWDIADKTFKWLKDEAHPYFSLNRDTGMITMKHGVKEGRYSLKFRVQDRKHTQVDVPANVTVLVKEIPHEAVINSGSMRVVGISDEDFIRTWNWDTERQEISRAERFKEKLSQIMNVKVENVDVFSVMNHAKQEKTTDVRFSVHGSPYFKPVKLNGLLLQHREDFERELKINITMVGIDECLYENQNCEGSCSNSLEISSLPYMVNANRTALVGVRVLVEAECSCGARNFDKPETCRNVHCYNGGRCLEGRWGVRCQCPRGFDGPRCQQTTRTFNGKGWAWYPPLELCEESHLSVEFLAKKPEGVILYNGPIVPPEEEELLISDFISIELARGQPRLLLDFGSGTLELRVPVKNSLDDGDWHRIDVFWDRETVRMVVDFCTSATVVEHEDGSPIEFDDSSCQVTGQIPPFNEYLNVNTPLQIGGMAVEQFDPVQYKWSHTPAGKPFDGCIRNVIHNSKLYDLAEPGLSRNSIPGCRPTEEVCNTNNSPGSRCGDHGRCVGSLRSPRCECNPGWTGPDCKLETMPSTFNSQSYVKYALSFEPDRFTTEIQLRFRTREEQGELFRVSDQHNREYGILEIQQSKLKFRYNLNSLRTEEKEIWLSAVYVDDGQWHIAKVTRYGSAAILTLDGGEGRRYNDSFLFIGHQMMAVDKQEGVYAGGKAEYTGVRTFEVYSDFSKGCMDDIRLERKPLPLPPQLNGTQWGQATMARNLQKNCPSNNPCANVICPNPFVCVDLWMEYECSCPRGQRVTPDGKGCEDRNECLDNPCLNGGSCSNRDTNERYKCLCTAGYSGANCELMQEEQILRLSMGALAAILVCLLIILILVLVFVVYNRRREAQIKYPGPDDDIRENIINYEDEGGGEDDMTAFDITPLQIPIADPALARHSLQRQKIQYPGPMLGPDSNVETFIEDHKRRSDLDPCAPPFDDLRNYAYEGGGSTAGSLSSLGSETDNGHIGPF
>A_predicted_partial_protein_product_of_Caridina_multidentata_classical_cadherin_similar_to_Cm-cadherin
VTKFLRIGLADKNDHPPYFGQSLYEVDVEESEAVNQTLLVLSANDLDEVSRLYYEIVEGNDNGVFAVGNLTGEISLARPLDYEKQKKYDLRLVVSDGKHESDAAVLVRVTDVNDNPPVFDRHLYETRILEEDDKDLPKHILTVSVTDGDFDRPQNLVFSLSGEGIDIENPHNSHFEIKSSTGEVFVRKKLDRDRPGGRPSWGLTVFAQDEGGTGLVGYSEIIVHLKDINDNAPLFSQTVFFGNVTENGGYKEKVMSVNADDYDDPNEGTNAQLTYSIEQNVIDERTAQPIFMIEPETGVIRTAVCCLDREETKDYLIQVVAMDGGGLKGTGTASILVLDINDKPPKFTKDEWTVEIEESEGSSIPEQPILTVSVHDDDENSTFTYKVLNTSGFGADKFKMETNDDGTGSLRVIQPLDYEDPDQAEGFEFQIQVTDQDRENSGDNYHTAESWVKVKLIDVNDNEPQFLKPNSEVRVFENTALGRNLTTVIAKDPDMNGRSKISYMIDRSSDRRRIFRIDSSGTVSLQRTLDRELYPRHTLKILAFDDGRPTKTATAVLTVIVMDINDNPPRLLENSTLVLAENQPPGKISDVFASDLDDPLKKHGPPFSFKLDSSASEDIKASFQVVNIPEGANGNGVAGIFSLREFDREEQREFSIPIVIKDSGTPSMVGTSTLTVVIGDVNDNVMLPGTKEVLFYSYKGRAHQTQVGRVYVHDPDDWDLSDKKFTWATRPHPNFHLNEEDGMITMKYATSETSYHVEFFVHDHKHSQFNIRSSAEVQVRHVTEKAIRNSGSVRIENISDIEFIRKWDYRTDKPIRSKADQFRESVAKVMGVEVSSVDLFSIQLKQTRPPVVDLYFSVYDSYYFEATRLNGLVQKHKFEIEAEIGLSIIMVGIDACLYENAHCDGSCTSELKIFDRHYLIDANRTSFVGVNIEMIPECVCGANNFSIKESCRPNPCYNGGSCIEEKYGVHCECLEEYDGPICQMLTRTFSGNGFAWFPPLQACERSHLSVEFLTIELEGLILYNGPMTPPGVSSSLVTDFIALELHNGRIKLFINFGSGTLQMNISTSESLSDGRWHTADVYWDKETVSIDVDRCRELYTNEDGESSIEGYNDLSQCHAEGTLPLFDEYLNVNSPLQLGGLEHSLFPLNWHESQNVPKGEPFQGCIRNLMMNGHIYDLAQPALHRNTEVGCSQFERLCVSNSSLAGCGPNGVCSGFISEPFCECKSGWTGPSCSEPTVPSYFDAQSYVKYDLSFKLNPYRTYIQLRFRTWEGNGELFRVADKLNREYGILEIRRRHLRFRYNLNAVTHEENELWLSAVIVNDGRWHAVTVERYGPIVFLILDGGEGRRYNETSSSPKHVFMNVDVQEGVSSGGRVEYSSENTFIVSNDYKRGCIDDIRIEGKPLPLPPSQSVTQWAQSTMFHNVASQCNSQNQCLNITCIAPLICKDLWMRHECGCPEGTELSKDHRVCLDEDECLSGPCKNGGVCHNQQPSYICHCPHGYSGNNCEVLPEVGSPSLPALAAIIVCLLIAFVLIVSLLLCLRRKRCHRTKEDTDKLKQETEVKYEKKGGGEGEVTILDLTAMSPPAVSVLANGGNSITRMTGDEIIRDGITNVDVVVCRHDWNKSRSQGKEGSRDDLRNYAYEGGGGGSSSTPNSLSSLGSGTDSKEQNFDDLRSWGPRFKQLADMYAGGDFEGDKEAHVPR
